# Supplementary material for: Repetition increases belief in climate-skeptical claims, even for climate science endorsers
Source: PLoS One. 2024 Aug 7;19(8):e0307294. doi: 10.1371/journal.pone.0307294 (PMC11305575; doi:10.1371/journal.pone.0307294)
Supplement: S3 File — (XLSX) [file pone.0307294.s003.xlsx]

## Sheet: Exp 1 dataset
Exclusion	ATSM 1	ATSM 2	ATSM 3	ATSM 4	BISS 1	BISS 2	BISS 3	BISS 4	BISS 5	BISS 6	BISS 7	ATSM mean	BISS mean	AllScience	Endorsement	Climate change models successfully reproduce global land, air, and ocean temperatures since 1900. - [Field-1]	Antarctica is gaining sea ice but losing land ice at an accelerating rate. - [Field-1]	The Earth is expected to warm 18°F (10°C) by the end of the century. - [Field-1]	The golden toad was the first species to have gone extinct due to climate change. - [Field-1]	Capitalism decreases human involvement in climate change. - [Field-1]	Emails seized from prominent climate scientists suggest conspiracy and data manipulation. - [Field-1]	Previous periods have been warmer than the present despite CO2 levels being lower than they are now. - [Field-1]	Global warming will not increase the risk of skin cancer in human beings. - [Field-1]	The lowest temperature recorded on earth is -128.5°F (-89.2°C). - [Field-1]	Cumulonimbus clouds hold up to half a million tons of water. - [Field-1]	The largest hailstone recorded weighed 2.25lbs. - [Field-1]	Port Martin, Antarctica has an average wind speed of 40 mph, and experiences gale force winds for over a hundred days a year. - [Field-1]	Pinecone scales open when a storm is on the way. - [Field-1]	Meteorologists can track weather but their predictions are mainly guesswork. - [Field-1]	The first daily weather forecast ever printed appeared in the London Times in 1901. - [Field-1]	Warm air sinks and then rises as it cools down causing wind. - [Field-1]	The hottest years on record globally are 2005 and 2010. - [Field-1]	Sea levels around the world have risen nearly 20cm in the last 120 years. - [Field-1]	Nuclear power generation contributes to global warming. - [Field-1]	In terms of contribution to global warming, pork is the most environmentally dangerous food. - [Field-1]	Surface air temperatures were the same from the first decade of the twenty-first century (2000-2009) to the last decade of the twentieth century (1990-1999). - [Field-1]	Global sea level has been rising at the same rate for the past 2000 years. - [Field-1]	Urban heat has not significantly influenced temperature records over the 20th century. - [Field-1]	Cold weather has nothing to do with the long-term trend of increasing global temperatures. - [Field-1]	Hurricanes and tropical storms have been officially named since the 1950s. - [Field-1]	The wind only makes a sound when it blows against an object. - [Field-1]	About 1800 thunderstorms are occurring on earth at any given time. - [Field-1]	The fastest speed a falling raindrop can hit you is 18mph. - [Field-1]	Not all thunderstorms contain lightning. - [Field-1]	The name of the instrument used to measure windspeed is a tellurometer. - [Field-1]	Niagara falls has never frozen completely solid. - [Field-1]	The stock market is unlikely to be affected by weather predictions. - [Field-1]	counterbalance	old
No	7	7	7	7	7	6	6	7	7	7	7	7	6.71429	6.81818	endorser	6	4	5	5	1	1	4	1	4	5	4	4	4	2	4	5	4	4	2	3	2	3	2	4	4	3	3	3	4	4	3	3	1	3.6875
No	4	4	4	5	5	4	5	5	5	5	4	4.25	4.71429	4.54545	endorser	3	1	3	2	1	1	3	2	3	3	1	1	2	3	1	1	2	1	2	1	1	1	2	3	1	3	4	3	2	4	4	3	1	1.9375
Yes - looked up the answers	4	3	3	4	4	5	5	4	5	4	5	3.5	4.57143	4.18182	endorser	4	4	3	4	4	4	4	3	5	4	3	3	4	4	4	3	4	4	3	4	4	3	4	4	3	4	4	3	4	3	4	4	1	3.75
No	7	7	7	7	5	6	3	6	6	7	7	7	5.71429	6.18182	endorser	2	6	6	4	1	3	3	1	6	6	4	5	6	3	3	6	4	6	4	1	1	2	3	5	5	3	4	4	3	4	1	1	1	4.0625
Yes - looked up the answers	6	2	3	6	6	6	6	6	6	6	6	4.25	6	5.36364	endorser	4	4	3	4	3	3	4	4	3	2	4	3	4	4	4	4	4	4	4	4	4	4	3	4	4	4	2	4	4	4	4	4	1	3.5625
Yes - failed bot check	6	6	4	6	6	6	5	6	6	6	6	5.5	5.85714	5.72727	endorser	4	5	2	2	2	5	2	2	5	4	3	5	2	4	5	5	5	5	3	3	1	1	2	1	5	5	5	5	6	5	1	4	2	3.5625
No	2	4	3	6	6	5	5	1	4	2	3	3.75	3.71429	3.72727	non endorser	2	5	6	4	4	6	4	5	5	6	5	3	4	2	6	4	4	6	6	1	5	6	4	3	6	3	5	6	1	1	6	2	2	4.0625
Yes - looked up the answers	7	2	1	6	7	6	7	6	7	6	7	4	6.57143	5.63636	endorser	4	4	5	4	5	5	4	4	4	3	4	3	4	4	4	4	5	4	5	5	4	4	4	4	4	4	4	4	4	5	4	4	2	4.25
Yes - looked up the answers	5	2	2	5	5	5	6	5	6	5	6	3.5	5.42857	4.72727	endorser	4	4	4	5	5	4	5	5	5	5	4	5	5	5	5	4	5	5	5	4	4	5	5	3	5	5	5	4	4	4	4	5	2	4.5
No	6	1	2	6	7	5	5	6	6	7	5	3.75	5.85714	5.09091	endorser	2	6	6	5	1	1	5	1	5	6	5	6	4	5	5	5	5	5	1	1	2	2	2	5	5	2	2	5	5	4	5	2	1	4.25
Yes - failed bot check	6	7	7	6	7	6	7	6	7	7	7	6.5	6.71429	6.63636	endorser	5	6	5	5	6	5	6	5	4	6	6	5	5	5	5	6	6	6	5	5	6	6	6	6	6	5	6	5	6	6	6	6	2	5.75
No	5	2	5	5	4	7	6	5	6	7	5	4.25	5.71429	5.18182	endorser	5	2	6	2	5	5	5	2	6	2	5	2	6	6	2	4	2	4	5	2	2	3	5	2	5	3	2	5	3	5	4	2	1	4.0625
Yes - failed bot check	3	5	3	5	4	5	4	5	4	5	5	4	4.57143	4.36364	endorser	3	5	6	5	2	3	4	4	6	5	6	3	6	4	4	5	4	5	3	3	3	4	5	4	4	4	4	4	4	4	5	4	1	4.4375
Yes - failed bot check	5	5	4	5	4	4	5	5	4	5	4	4.75	4.42857	4.54545	endorser	4	4	4	5	4	5	4	4	3	4	5	4	4	5	4	4	3	3	4	2	3	4	3	3	3	3	3	3	4	3	3	3	1	4.1875
No	5	1	2	5	6	5	6	7	5	6	5	3.25	5.71429	4.81818	endorser	3	4	5	4	5	4	3	5	5	3	4	5	4	3	4	3	6	6	5	6	4	6	4	4	3	6	5	5	6	6	6	5	2	5.1875
No	6	6	7	6	7	5	7	6	4	7	6	6.25	6	6.09091	endorser	4	5	3	4	3	4	6	5	3	5	2	3	2	5	4	4	4	3	2	5	2	5	2	4	3	3	4	2	4	2	3	2	1	3.875
Yes - failed bot check	6	7	7	6	6	6	6	6	7	6	5	6.5	6	6.18182	endorser	5	3	4	5	4	3	4	4	4	4	4	3	6	3	5	5	3	4	4	3	3	4	3	4	3	5	3	4	5	4	4	4	2	3.75
No	6	1	3	6	6	7	5	6	7	4	6	4	5.85714	5.18182	endorser	4	5	6	5	3	2	5	6	6	6	6	6	3	6	1	5	6	6	6	5	6	1	6	6	6	4	6	5	6	5	5	5	2	5.25
Yes - failed bot check	7	1	1	7	7	7	7	7	7	7	7	4	7	5.90909	endorser	1	1	1	1	1	1	1	1	1	1	1	1	1	1	1	1	1	1	1	1	1	1	1	1	1	1	1	1	1	1	1	1	2	1
Yes - looked up the answers	5	4	4	5	4	5	5	4	4	5	4	4.5	4.42857	4.45455	endorser	5	3	4	4	4	4	3	4	4	4	4	3	5	4	4	3	4	4	4	4	3	4	3	4	3	4	4	4	4	4	3	4	1	3.875
Yes - looked up the answers	5	2	4	4	5	5	5	5	6	5	5	3.75	5.14286	4.63636	endorser	4	4	4	4	4	4	5	4	4	4	4	4	5	4	4	4	4	4	4	4	4	4	4	5	4	4	4	5	4	5	4	4	2	4.1875
Yes - failed bot check	5	2	3	6	5	6	5	6	5	6	5	4	5.42857	4.90909	endorser	3	2	3	3	3	3	2	2	3	2	2	3	3	2	3	2	6	6	5	3	6	5	6	6	6	6	6	6	6	2	2	6	2	5.1875
No	5	6	4	6	5	5	4	5	6	6	4	5.25	5	5.09091	endorser	5	5	5	2	3	5	3	2	2	5	5	5	2	1	5	5	6	5	4	1	5	5	2	4	6	5	5	5	1	6	6	5	2	4.4375
Yes - failed bot check	6	7	6	7	6	7	6	6	7	6	7	6.5	6.42857	6.45455	endorser	6	6	6	6	6	6	6	6	6	6	6	6	6	6	6	6	2	1	2	2	1	1	2	5	2	6	1	2	1	4	2	1	1	6
Yes - failed bot check	5	4	3	4	4	5	5	4	5	5	4	4	4.57143	4.36364	endorser	4	3	4	3	4	3	4	3	3	3	3	4	3	4	3	3	4	3	3	4	4	3	3	4	4	4	4	4	3	4	3	3	2	3.5625
No	7	7	7	7	5	3	4	5	5	5	6	7	4.71429	5.54545	endorser	4	4	5	5	6	1	2	1	5	4	5	6	1	2	4	4	4	5	6	2	2	1	2	3	5	5	4	3	6	6	4	6	1	3.6875
No	6	6	3	7	3	3	4	3	3	7	7	5.5	4.28571	4.72727	endorser	2	6	6	6	6	6	2	6	6	6	6	6	6	5	6	6	1	2	1		3	1	1	6	1	3	3	1	3	2	2	2	1	5.4375
Yes - failed bot check	7	4	4	4	7	7	7	7	7	7	7	4.75	7	6.18182	endorser	3	3	4	4	1	3	4	4	3	4	4	4	4	4	4	4	3	4	4	4	4	4	4	5	4	4	3	6	4	4	2	3	2	3.875
No	7	7	4	7	7	5	5	7	7	7	7	6.25	6.42857	6.36364	endorser	6	6	6	6	6	6	6	1	6	6	6	6	6	6	6	6	6	6	1	1	1	1	1	6	1	1	1	1	1	1	1	1	1	5.6875
Yes - looked up the answers	7	5	5	4	6	6	5	6	5	7	7	5.25	6	5.72727	endorser	5	3	5	5	5	6	6	4	5	5	6	6	5	6	6	4	5	6	6	6	4	5	5	4	5	5	4	5	3	5	5	6	1	5.125
No	6	6	6	6	5	5	5	5	5	5	6	6	5.14286	5.45455	endorser	4	2	2	6	4	1	4	2	5	6	5	6	4	3	6	6	4	5	2	6	2	1	3	5	6	5	4	5	1	6	5	1	1	4.125
No	7	7	7	7	7	5	5	7	7	7	7	7	6.42857	6.63636	endorser	5	5	5	4	1	1	1	1	2	6	5	6	3	2	5	1	5	6	4	2	1	1	1	6	6	6	5	4	5	5	2	1	2	3.75
No	6	2	2	7	6	7	6	5	5	6	5	4.25	5.71429	5.18182	endorser	3	4	2	2	3	3	4	3	3	3	3	4	3	2	3	2	3	2	3	3	3	3	2	3	2	6	2	2	3	3	3	3	2	2.875
No	7	7	7	7	7	7	7	7	7	7	7	7	7	7	endorser	1	6	2	3	1	1	1	1	2	5	2	6	4	1	6	6	6	6	1	5	1	1	1	5	5	6	5	5	1	6	6	1	2	3.8125
Yes - failed bot check	5	5	5	5	4	4	4	3	3	5	5	5	4	4.36364	endorser	4	5	4	4	4	3	5	4	5	3	5	4	4	4	3	3	3	4	4	3	4	4	3	3	4	3	4	4	4	3	3	4	1	4
No	4	5	4	4	3	3	3	3	3	4	4	4.25	3.28571	3.63636	non endorser	6	6	6	6	6	6	6	6	6	6	6	3	6	6	6	6	1	3	1	1	4	3	3	6	2	5	3	3	3	1	6	5	1	5.8125
No	7	7	7	7	6	6	3	7	7	7	6	7	6	6.36364	endorser	4	6	6	3	5	1	2	2	1	3	3	5	3	2	4	5	4	6	4	6	3	3	3	4	5	2	4	2	5	4	5	2	2	3.875
No	7	7	6	7	5	6	5	5	6	7	6	6.75	5.71429	6.09091	endorser	3	4	4	3	3	3	3	2	2	4	5	3	2	5	4	4	6	6	6	6	6	6	6	6	6	6	6	6	6	6	6	6	2	6
No	6	6	4	6	6	5	6	6	5	7	7	5.5	6	5.81818	endorser	3	4	1	2	5	1	4	2	1	2	2	3	2	6	5	3	2	5	2	2	2	1	4	3	6	2	6	3	6	3	5	1	2	3.3125
Yes - looked up the answers	6	6	6	6	6	5	6	7	5	7	6	6	6	6	endorser	6	3	5	4	6	5	5	2	5	6	5	6	5	6	6	6	5	5	6	5	5	5	4	6	4	1	4	6	6	1	2	6	1	5.0625
No	5	2	2	6	5	5	6	5	5	7	5	3.75	5.42857	4.81818	endorser	2	5	5	2	3	3	4	2	2	5	4	3	5	5	3	2	5	3	3	5	2	3	6	3	5	5	1	2	1	4	4	1	2	3.3125
No	6	2	3	6	7	6	6	6	7	6	6	4.25	6.28571	5.54545	endorser	6	6	5	6	5	2	5	6	1	2	1	6	6	6	6	6	6	1	6	6	5	6	2	6	5	6	6	1	1	3	1	3	1	4.6875
Yes - failed bot check	5	2	4	5	6	5	5	4	6	5	6	4	5.28571	4.81818	endorser	5	5	5	3	4	4	5	5	4	3	3	4	4	3	5	4	4	4	3	3	4	4	5	4	4	4	5	5	3	4	5	5	2	4.125
No	7	7	4	7	6	6	2	4	3	7	7	6.25	5	5.45455	endorser	5	5	3	4	1	1	4	4	4	4	3	4	4	6	4	1	5	2	1	3	3	2	4	1	4	6	5	4	4	4	3	1	1	3.5625
No	5	5	5	5	3	4	3	4	4	4	4	5	3.71429	4.18182	endorser	2	4	3	3	4	3	6	1	6	4	3	3	3	3	4	2	5	4	4	5	2	2	2	3	3	4	3	1	2	1	6	5	1	3.375
No	7	7	5	7	5	6	5	6	6	7	6	6.5	5.85714	6.09091	endorser	3	6	6	6	6	6	3	6	3	6	6	5	6	3	6	4	3	4	2	5	4	3	2	3	5	4	4	4	5	4	3	2	1	5.0625
No	7	7	7	7	2	2	3	5	4	6	6	7	4	5.09091	endorser	3	4	1	2	1	1	2	1	4	5	6	5	3	1	4	2	4	6	3	4	3	2	2	1	6	4	3	6	4	6	1	6	2	3.8125
Yes - failed bot check	6	1	2	7	6	7	6	6	7	6	7	4	6.42857	5.54545	endorser	3	4	4	5	4	4	6	2	4	3	3	3	3	5	4	5	3	5	4	5	4	4	2	5	6	3	5	3	4	4	4	5	2	4.125
No	6	6	6	6	6	5	6	6	5	5	6	6	5.57143	5.72727	endorser	6	5	6	4	5	6	6	6	6	5	6	5	6	6	6	6	5	5	4	4	5	5	5	5	4	4	4	4	5	4	4	4	1	5.625
Yes - failed bot check	4	3	4	5	5	4	5	5	4	5	6	4	4.85714	4.54545	endorser	4	2	3	3	4	4	4	4	4	4	3		4	4	4	3	4	3	4	2	4	4	3	3	4	3	2	3	3	3	4	3	1	3.6
No	7	7	6	7	4	1	1	5	3	5	7	6.75	3.71429	4.81818	endorser	2	3	3	4	1	1	4	4	4	3	3	4	2	2	2	4	6	6	5	6	6	6	4	5	6	6	5	6	6	6	6	6	2	5.6875
Yes - looked up the answers	7	2	3	6	6	7	6	5	6	6	6	4.5	6	5.45455	endorser	6	6	2	6	6	6	6	5	6	1	5	2	4	5	6	3	6	6	6	1	6	2	6	6	6	6	5	2	1	6	6	2	2	4.5625
Yes - looked up the answers	7	7	7	7	7	6	7	4	6	7	7	7	6.28571	6.54545	endorser	6	6	6	6	6	4	6	6	6	3	4	6	6	6	6	6	6	4	4	4	3	5	3	5	5	5	6	4	6	2	6	3	1	5.5625
No	6	4	3	6	6	5	6	6	5	5	6	4.75	5.57143	5.27273	endorser	3	4	3	5	4	3	4	3	4	2	2	4	6	4	5	5	5	4	4	4	4	4	5	2	5	5	3	6	4	5	4	3	2	4.1875
Yes - failed bot check	6	3	2	5	5	6	5	6	6	5	6	4	5.57143	5	endorser	3	2	2	2	4	3	3	4	3	2	4	4	2	3	3	3	2	2	4	2	4	3	2	2	4	2	3	3	3	3	3	3	2	2.8125
No	7	7	7	7	7	7	7	7	7	7	7	7	7	7	endorser	6	1	6	5	6	1	6	1	6	6	5	6	5	2	1	6	5	5	6	2	1	1	1	1	6	6	6	6	1	4	1	1	2	3.3125
No	5	5	4	5	4	1	4	4	2	5	1	4.75	3	3.63636	non endorser	4	3	3	1	1	6	6	1	3	4	3	4	2	6	2	2	2	4	1	1	2	3	1	1	4	4	4	2	6	3	5	6	1	3.1875
Yes - looked up the answers	7	7	6	6	7	7	6	6	7	6	7	6.5	6.57143	6.54545	endorser	6	6	6	6	6	4	6	6	6	6	6	5	5	6	6	5	6	6	6	6	5	6	6	5	6	6	6	6	6	5	6	6	2	5.8125
No	6	6	6	6	7	5	5	6	6	6	6	6	5.85714	5.90909	endorser	5	4	3	2	1	2	4	2	3	5	3	3	2	4	3	3	3	4	2	4	4	2	2	2	4	3	3	4	4	4	4	4	1	3.0625
No	3	3	3	3	3	1	2	1	1	2	2	3	1.71429	2.18182	non endorser	2	3	1	3	3	3	4	3	4	4	3	5	3	3	4	2	6	4	3	4	4	4	5	3	6	3	4	5	5	4	4	4	2	4.25
No	7	7	5	6	5	5	6	4	4	6	6	6.25	5.14286	5.54545	endorser	3	3	3	2	3	3	3	3	3	3	3	3	3	6	4	3	5	5	6	4	3	3	2	5	6	5	5	6	6	6	6	6	2	4.9375
Yes - failed bot check	6	1	2	7	7	6	7	6	7	6	7	4	6.57143	5.63636	endorser	6	5	6	2	4	4	4	2	4	3	2	6	4	3	4	2	5	5	2	6	3	5	3	3	5	4	5	3	4	3	3	4	1	3.8125
No	6	6	4	6	5	5	4	5	5	6	6	5.5	5.14286	5.27273	endorser	5	3	2	3	2	3	6	2	5	4	5	3	2	5	5	4	4	4	1	6	5	2	4	3	5	5	5	5	6	5	2	3	2	4.0625
No	7	7	4	7	5	6	4	6	3	6	7	6.25	5.28571	5.63636	endorser	5	5	4	2	1	1	4	1	1	4	2	4	3	2	3	3	1	4	6	1	1	1	1	6	6	4	5	2	5	5	1	1	2	3.125
Yes - failed bot check	6	3	2	7	6	5	6	7	6	7	6	4.5	6.14286	5.54545	endorser	3	3	5	4	6	3	4	5	2	4	4	2	5	2	6	5	5	2	2	4	2	3	3	4	3	3	5	5	5	4	4	6	2	3.75
No	5	5	4	5	4	4	4	4	5	5	4	4.75	4.28571	4.45455	endorser	4	4	5	3	4	3	3	2	3	4	4	4	3	4	3	2	4	3	5	3	3	3	3	3	5	4	4	4	5	2	3	3	2	3.5625
Yes - failed bot check	6	2	1	6	6	7	6	7	6	7	6	3.75	6.42857	5.45455	endorser	2	6	5	4	6	5	4	5	5	3	6	6	4	6	6	4	5	4	6	2	3	5	5	6	6	5	1	5	2	5	2	1	1	4.8125
Yes - looked up the answers	5	3	3	6	6	5	5	5	5	5	5	4.25	5.14286	4.81818	endorser	2	2	2	1	2	1	2	2	2	2	3	3	1	2	2	1	2	2	2	1	2	2	2	2	3	2	2	2	2	2	2	2	1	1.875
No	6	1	2	6	6	7	6	6	7	7	6	3.75	6.42857	5.45455	endorser	5	6	2	6	1	3	6	1	5	2	2	6	1	5	5	5	5	6	6	6	1	6	1	5	6	6	1	1	1	2	5	3	1	3.8125
No	5	5	4	5	5	3	4	5	5	4	4	4.75	4.28571	4.45455	endorser	1	3	2	2	1	4	4	3	4	3	4	4	4	5	3	1	4	4	2	2	3	2	4	3	5	4	4	3	2	3	4	5	1	3
Yes - failed bot check	6	6	6	6	6	5	6	5	6	5	7	6	5.71429	5.81818	endorser	5	5	5	5	5	3	3	2	5	4	5	3	4	4	4	3	6	5	5	5	5	5	3	3	5	4	5	5	6	5	5	5	1	4.0625
Yes - failed bot check	5	2	3	4	5	6	5	5	6	5	5	3.5	5.28571	4.63636	endorser	5	4	4	4	5	5	4	4	5	4	4	5	4	4	5	4	3	4	5	5	5	5	4	3	4	4	4	4	4	4	4	3	1	4.375
Yes - failed bot check	3	2	2	5	6	2	2	5	6	6	5	3	4.57143	4	non endorser	3	2	1	3	2	6	4	5	3	2	2	5	5	3	1	3	2	3	4	4	4	5	5	6	3	5	5	2	6	2	2	5	1	3.125
Yes - looked up the answers	7	7	6	7	7	6	7	7	5	6	7	6.75	6.42857	6.54545	endorser	6	5	6	6	6	6	5	6	5	6	6	6	6	6	6	5	6	6	6	6	5	6	6	6	6	5	6	6	6	6	6	6	2	5.875
No	7	7	5	7	6	6	6	6	5	6	7	6.5	6	6.18182	endorser	6	3	6	2	6	1	5	1	2	5	6	6	4	2	3	3	5	5	3	4	1	3	1	6	5	2	6	3	5	4	5	2	1	3.8125
No	7	7	4	7	7	5	5	7	7	7	7	6.25	6.42857	6.36364	endorser	4	3	3	3	4	2	4	3	3	4	4	4	3	5	4	1	4	5	4	4	4	1	4	2	4	4	4	4	3	4	3	5	2	3.6875
No	6	5	5	5	6	7	6	6	7	6	7	5.25	6.42857	6	endorser	5	5	5	4	4	4	6	5	5	5	4	4	6	5	5	4	5	5	4	5	6	6	4	5	5	5	4	6	5	6	6	5	1	4.75
No	7	7	6	7	7	6	6	7	7	6	7	6.75	6.57143	6.63636	endorser	5	5	3	5	4	2	5	5	5	5	4	5	3	5	5	5	2	4	2	2	2	2	2	6	6	2	2	3	5	3	2	2	1	4.4375
Yes - failed bot check	5	2	3	6	6	5	6	5	6	5	6	4	5.57143	5	endorser	4	3	4	5	2	3	4	2	5	2	4	4	5	5	5	2	4	5	5	5	5	3	5	5	2	2	5	4	5	4	2	5	2	4.125
No	7	7	5	7	5	6	6	7	7	7	7	6.5	6.42857	6.45455	endorser	4	6	2	6	1	4	4	1	1	5	6	6	4	6	6	1	1	5	3	2	1	1	1	1	6	1	4	4	6	1	2	1	1	3.9375
No	5	2	3	5	5	6	5	6	6	5	5	3.75	5.42857	4.81818	endorser	3	4	4	5	3	5	5	3	3	3	1	4	2	5	2	4	3	4	5	5	5	5	3	4	5	5	5	4	6	4	2	3	2	4.25
Yes - looked up the answers	7	6	6	7	7	6	5	6	5	6	5	6.5	5.71429	6	endorser	4	6	4	5	4	6	4	1	4	4	4	4	5	3	5	4	4	3	4	4	3	4	5	5	4	4	4	4	4	4	4	4	1	4.1875
Yes - looked up the answers	7	2	6	6	7	5	6	6	7	6	5	5.25	6	5.72727	endorser	6	4	6	5	5	2	6	6	2	3	4	2	1	1	2	6	6	1	6	6	6	6	5	6	5	4	2	6	6	5	2	6	2	4.875
Yes - failed bot check	4	3	5	5	4	5	4	5	4	5	4	4.25	4.42857	4.36364	endorser	3	3	3	3	4	3	3	1	3	3	4	4	3	4	3	4	4	3	4	3	2	3	4	4	4	5	3	3	3	4	3	3	1	3.1875
Yes - failed bot check	6	1	2	4	6	6	4	6	7	4	7	3.25	5.71429	4.81818	endorser	2	4	3	4	6	1	5	6	6	4	6	6	6	4	1	6	2	5	2	1	5	4	6	6	5	6	4	2	3	6	4	1	1	4.375
Yes - looked up the answers	6	1	2	7	6	7	6	6	7	6	6	4	6.28571	5.45455	endorser	3	4	3	5	2	2	3	4	4	6	5	3	4	4	5	3	2	4	5	4	2	4	4	4	4	4	3	2	4	3	3	5	2	3.5625
Yes - looked up the answers	6	3	2	5	6	5	6	6	5	6	7	4	5.85714	5.18182	endorser	3	2	3	4	3	2	3	2	2	2	3	3	3	2	2	3	2	3	3	3	3	2	3	3	3	3	2	3	3	3	4	3	1	2.625
Yes - looked up the answers	7	1	2	5	6	7	6	6	5	7	7	3.75	6.28571	5.36364	endorser	5	4	2	4	6	4	4	2	1	3	3	4	2	6	2	4	2	6	2	2	4	5	2	2	2	3	2	6	4	2	3	5	2	3.25
Yes - failed bot check	5	2	3	4	5	6	5	6	5	5	4	3.5	5.14286	4.54545	endorser	4	3	4	4	4	4	4	3	4	4	4	4	4	3	4	3	3	4	4	4	4	4	3	3	3	3	4	4	4	4	3	3	2	3.5625
No	7	7	7	7	6	6	7	6	6	7	7	7	6.42857	6.63636	endorser	4	5	6	4	2	2	2	2	6	5	4	5	6	5	5	5	3	4	5	2	2	2	2	2	6	1	2	3	3	4	6	2	1	4.25
Yes - failed bot check	2	7	6	6	6	7	6	6	7	6	6	5.25	6.28571	5.90909	endorser	5	6	5	5	5	5	5	5	5	3	4	4	5	5	4	4	4	4	4	2	5	5	5	4	5	5	5	3	4	5	5	4	2	4.3125
No	4	5	4	3	2	1	3	2	3	4	1	4	2.28571	2.90909	non endorser	2	4	1	3	4	5	2	3	3	4	4	5	5	4	3	1	2	3	4	1	4	2	2	4	4	2	4	3	2	4	3	2	1	3.3125
No	6	6	7	6	6	6	7	6	7	6	6	6.25	6.28571	6.27273	endorser	4	6	5	6	6	5	5	6	5	6	6	5	4	5	4	6	6	5	6	5	5	6	5	6	6	5	5	5	4	6	5	4	2	5.25
Yes - looked up the answers	6	1	2	7	5	5	5	5	5	5	4	4	4.85714	4.54545	endorser	3	3	3	3	3	3	3	3	3	3	3	3	3	3	3	3	3	3	3	3	3	3	3	3	3	3	3	3	3	3	3	3	1	3
No	7	7	4	7	7	4	4	7	7	7	7	6.25	6.14286	6.18182	endorser	4	5	6	1	1	1	5	1	5	4	2	5	3	4	2	2	2	4	3	2	4	1	1	1	1	5	5	1	3	3	4	5	1	3.1875
Yes - failed bot check	7	2	3	5	5	6	5	4	4	5	6	4.25	5	4.72727	endorser	5	4	4	5	5	5	5	5	5	6	6	6	4	4	6	6	4	5	6	6	6	5	6	5	4	5	5	4	6	5	5	5	1	5.0625
No	7	7	6	7	7	6	6	6	6	6	7	6.75	6.28571	6.45455	endorser	4	5	4	2	1	2	2	2	3	6	4	4	3	6	4	1	4	4	3	2	2	2	2	5	5	5	2	4	3	1	5	2	2	3.1875
No	6	3	4	5	6	5	5	6	5	6	5	4.5	5.42857	5.09091	endorser	3	2	3	4	2	6	6	3	2	2	6	3	6	1	6	2	2	1	3	1	2	2	6	3	4	3	3	6	3	3	3	3	1	3.5625
Yes - looked up the answers	3	4	3	6	4	3	5	4	5	4	5	4	4.28571	4.18182	endorser	2	4	4	4	2	2	4	3	4	5	3	3	3	4	4	4	3	2	2	4	5	3	5	2	4	4	4	3	2	4	4	3	1	3.4375
Yes - Unfinished
Yes - Unfinished	7	1	1	7	7	7	7	7	7	7	7	4	7	5.90909	endorser																																	1
Yes - Unfinished																																																1
Yes - Unfinished
Yes - Unfinished
Yes - Unfinished	6	6	6	6	5	5	4	5	4	5	6	6	4.85714	5.27273	endorser																																	2
Yes - Unfinished	5	1	3	7	3	2	2	4	1	7	4	4	3.28571	3.54545	non endorser																																	1
Yes - Unfinished	7	7	6	7	6	4	2	7	6	7	7	6.75	5.57143	6	endorser	6	6	6	6	2	1	3	2	6	5	6	6	5	4	6	1	3	6	2	2	2	2	1	5	6	2	4	5	2	1	2	2	1	4.4375
Yes - Unfinished	7	7	7	7	5	4	5	6	5	7	4	7	5.14286	5.81818	endorser																																	1
Yes - Unfinished	5	4	4	5	4	4	4	5	4	4	4	4.5	4.14286	4.27273	endorser																																	2
Yes - Unfinished	5	3	4	5	5	4	5	5	5	4	5	4.25	4.71429	4.54545	endorser	3	3	3	4	4	3	3	2	3	4	4	4	3	4	4	4	3	4	4	3	3	3	3	4	3	4	4	4	5	3	4	4	2	3.625
Yes - Unfinished	6	6	6	6	6	4	5	6	5	6	5	6	5.28571	5.54545	endorser																																	1
Yes - Unfinished	5	2	4	5	5	6	5	4	6	5	6	4	5.28571	4.81818	endorser																																	2
Yes - Unfinished	7	7	6	6	7	6	5	6	6	7	6	6.5	6.14286	6.27273	endorser																																	1
Yes - Unfinished	4	4	4	4	4	4	4	4	4	4	4	4	4	4	non endorser																																	1
Yes - Unfinished	7	7	4	7	6	6	5	7	7	7	7	6.25	6.42857	6.36364	endorser	6	3	6	3	1	1	1	1	4	4	4	4	2	3	3	1	3	6	2	5	1	1	1	6	4	6	4	4	6	4	3	3	2	3.6875
Yes - Unfinished	6	7	7	7	7	7	5	6	5	6	5	6.75	5.85714	6.18182	endorser																																	2
Yes - Unfinished
Yes - Unfinished	7	7	6	6	7	6	6	7	6	7	7	6.5	6.57143	6.54545	endorser																																	2
Yes - Unfinished
Yes - Unfinished	4	5	5	5	5	4	3	4	4	4	5	4.75	4.14286	4.36364	endorser																																	2
Yes - Unfinished	6	6	4	6	4	1	1	1	1	1	4	5.5	1.85714	3.18182	non endorser																																	1
Yes - Unfinished	7	7	7	7	7	7	1	4	4	4	7	7	4.85714	5.63636	endorser																																	2
Yes - Unfinished	4	4	4	4	1	1	4	4	4	4	4	4	3.14286	3.45455	non endorser																																	1
Yes - Unfinished																																																2
Yes - Unfinished	2	6	6	2	3	1	2	2	2	2	2	4	2	2.72727	non endorser																																	2
Yes - Unfinished	6	3	2	5	6	5	6	5	6	5	6	4	5.57143	5	endorser																																	2
Yes - Unfinished	6	2	4	6	5	6	6	5	5	5	6	4.5	5.42857	5.09091	endorser																																	1
Yes - Unfinished	7	2	3	6	7	6	6	7	6	7	6	4.5	6.42857	5.72727	endorser																																	2
Yes - Unfinished	6	2	1	6	6	6	7	6	7	6	6	3.75	6.28571	5.36364	endorser																																	2
Yes - Unfinished	6	2	3	6	6	5	4	4	5	6	5	4.25	5	4.72727	endorser																																	2
[truncated: 7 more columns]

## Sheet: Exp 1 mixed model
Participant	Claim Type	claim	repetition	truth rating	AllScience	counterbalance
1	scientist	Climate change models successfully reproduce global land, air, and ocean temperatures since 1900. - [Field-1]	new	2	2.18182	2
1	scientist	Antarctica is gaining sea ice but losing land ice at an accelerating rate. - [Field-1]	new	3	2.18182	2
1	scientist	The Earth is expected to warm 18°F (10°C) by the end of the century. - [Field-1]	new	1	2.18182	2
1	scientist	The golden toad was the first species to have gone extinct due to climate change. - [Field-1]	new	3	2.18182	2
1	skeptic	Capitalism decreases human involvement in climate change. - [Field-1]	new	3	2.18182	2
1	skeptic	Emails seized from prominent climate scientists suggest conspiracy and data manipulation. - [Field-1]	new	3	2.18182	2
1	skeptic	Previous periods have been warmer than the present despite CO2 levels being lower than they are now. - [Field-1]	new	4	2.18182	2
1	skeptic	Global warming will not increase the risk of skin cancer in human beings. - [Field-1]	new	3	2.18182	2
1	scientist	The hottest years on record globally are 2005 and 2010. - [Field-1]	old	6	2.18182	2
1	scientist	Sea levels around the world have risen nearly 20cm in the last 120 years. - [Field-1]	old	4	2.18182	2
1	scientist	Nuclear power generation contributes to global warming. - [Field-1]	old	3	2.18182	2
1	scientist	In terms of contribution to global warming, pork is the most environmentally dangerous food. - [Field-1]	old	4	2.18182	2
1	skeptic	Surface air temperatures were the same from the first decade of the twenty-first century (2000-2009) to the last decade of the twentieth century (1990-1999). - [Field-1]	old	4	2.18182	2
1	skeptic	Global sea level has been rising at the same rate for the past 2000 years. - [Field-1]	old	4	2.18182	2
1	skeptic	Urban heat has not significantly influenced temperature records over the 20th century. - [Field-1]	old	5	2.18182	2
1	skeptic	Cold weather has nothing to do with the long-term trend of increasing global temperatures. - [Field-1]	old	3	2.18182	2
2	scientist	Climate change models successfully reproduce global land, air, and ocean temperatures since 1900. - [Field-1]	old	2	2.90909	1
2	scientist	Antarctica is gaining sea ice but losing land ice at an accelerating rate. - [Field-1]	old	4	2.90909	1
2	scientist	The Earth is expected to warm 18°F (10°C) by the end of the century. - [Field-1]	old	1	2.90909	1
2	scientist	The golden toad was the first species to have gone extinct due to climate change. - [Field-1]	old	3	2.90909	1
2	skeptic	Capitalism decreases human involvement in climate change. - [Field-1]	old	4	2.90909	1
2	skeptic	Emails seized from prominent climate scientists suggest conspiracy and data manipulation. - [Field-1]	old	5	2.90909	1
2	skeptic	Previous periods have been warmer than the present despite CO2 levels being lower than they are now. - [Field-1]	old	2	2.90909	1
2	skeptic	Global warming will not increase the risk of skin cancer in human beings. - [Field-1]	old	3	2.90909	1
2	scientist	The hottest years on record globally are 2005 and 2010. - [Field-1]	new	2	2.90909	1
2	scientist	Sea levels around the world have risen nearly 20cm in the last 120 years. - [Field-1]	new	3	2.90909	1
2	scientist	Nuclear power generation contributes to global warming. - [Field-1]	new	4	2.90909	1
2	scientist	In terms of contribution to global warming, pork is the most environmentally dangerous food. - [Field-1]	new	1	2.90909	1
2	skeptic	Surface air temperatures were the same from the first decade of the twenty-first century (2000-2009) to the last decade of the twentieth century (1990-1999). - [Field-1]	new	4	2.90909	1
2	skeptic	Global sea level has been rising at the same rate for the past 2000 years. - [Field-1]	new	2	2.90909	1
2	skeptic	Urban heat has not significantly influenced temperature records over the 20th century. - [Field-1]	new	2	2.90909	1
2	skeptic	Cold weather has nothing to do with the long-term trend of increasing global temperatures. - [Field-1]	new	4	2.90909	1
3	scientist	Climate change models successfully reproduce global land, air, and ocean temperatures since 1900. - [Field-1]	old	4	3.63636	1
3	scientist	Antarctica is gaining sea ice but losing land ice at an accelerating rate. - [Field-1]	old	3	3.63636	1
3	scientist	The Earth is expected to warm 18°F (10°C) by the end of the century. - [Field-1]	old	3	3.63636	1
3	scientist	The golden toad was the first species to have gone extinct due to climate change. - [Field-1]	old	1	3.63636	1
3	skeptic	Capitalism decreases human involvement in climate change. - [Field-1]	old	1	3.63636	1
3	skeptic	Emails seized from prominent climate scientists suggest conspiracy and data manipulation. - [Field-1]	old	6	3.63636	1
3	skeptic	Previous periods have been warmer than the present despite CO2 levels being lower than they are now. - [Field-1]	old	6	3.63636	1
3	skeptic	Global warming will not increase the risk of skin cancer in human beings. - [Field-1]	old	1	3.63636	1
3	scientist	The hottest years on record globally are 2005 and 2010. - [Field-1]	new	2	3.63636	1
3	scientist	Sea levels around the world have risen nearly 20cm in the last 120 years. - [Field-1]	new	4	3.63636	1
3	scientist	Nuclear power generation contributes to global warming. - [Field-1]	new	1	3.63636	1
3	scientist	In terms of contribution to global warming, pork is the most environmentally dangerous food. - [Field-1]	new	1	3.63636	1
3	skeptic	Surface air temperatures were the same from the first decade of the twenty-first century (2000-2009) to the last decade of the twentieth century (1990-1999). - [Field-1]	new	2	3.63636	1
3	skeptic	Global sea level has been rising at the same rate for the past 2000 years. - [Field-1]	new	3	3.63636	1
3	skeptic	Urban heat has not significantly influenced temperature records over the 20th century. - [Field-1]	new	1	3.63636	1
3	skeptic	Cold weather has nothing to do with the long-term trend of increasing global temperatures. - [Field-1]	new	1	3.63636	1
4	scientist	Climate change models successfully reproduce global land, air, and ocean temperatures since 1900. - [Field-1]	old	6	3.63636	1
4	scientist	Antarctica is gaining sea ice but losing land ice at an accelerating rate. - [Field-1]	old	6	3.63636	1
4	scientist	The Earth is expected to warm 18°F (10°C) by the end of the century. - [Field-1]	old	6	3.63636	1
4	scientist	The golden toad was the first species to have gone extinct due to climate change. - [Field-1]	old	6	3.63636	1
4	skeptic	Capitalism decreases human involvement in climate change. - [Field-1]	old	6	3.63636	1
4	skeptic	Emails seized from prominent climate scientists suggest conspiracy and data manipulation. - [Field-1]	old	6	3.63636	1
4	skeptic	Previous periods have been warmer than the present despite CO2 levels being lower than they are now. - [Field-1]	old	6	3.63636	1
4	skeptic	Global warming will not increase the risk of skin cancer in human beings. - [Field-1]	old	6	3.63636	1
4	scientist	The hottest years on record globally are 2005 and 2010. - [Field-1]	new	1	3.63636	1
4	scientist	Sea levels around the world have risen nearly 20cm in the last 120 years. - [Field-1]	new	3	3.63636	1
4	scientist	Nuclear power generation contributes to global warming. - [Field-1]	new	1	3.63636	1
4	scientist	In terms of contribution to global warming, pork is the most environmentally dangerous food. - [Field-1]	new	1	3.63636	1
4	skeptic	Surface air temperatures were the same from the first decade of the twenty-first century (2000-2009) to the last decade of the twentieth century (1990-1999). - [Field-1]	new	4	3.63636	1
4	skeptic	Global sea level has been rising at the same rate for the past 2000 years. - [Field-1]	new	3	3.63636	1
4	skeptic	Urban heat has not significantly influenced temperature records over the 20th century. - [Field-1]	new	3	3.63636	1
4	skeptic	Cold weather has nothing to do with the long-term trend of increasing global temperatures. - [Field-1]	new	6	3.63636	1
5	scientist	Climate change models successfully reproduce global land, air, and ocean temperatures since 1900. - [Field-1]	new	2	3.72727	2
5	scientist	Antarctica is gaining sea ice but losing land ice at an accelerating rate. - [Field-1]	new	5	3.72727	2
5	scientist	The Earth is expected to warm 18°F (10°C) by the end of the century. - [Field-1]	new	6	3.72727	2
5	scientist	The golden toad was the first species to have gone extinct due to climate change. - [Field-1]	new	4	3.72727	2
5	skeptic	Capitalism decreases human involvement in climate change. - [Field-1]	new	4	3.72727	2
5	skeptic	Emails seized from prominent climate scientists suggest conspiracy and data manipulation. - [Field-1]	new	6	3.72727	2
5	skeptic	Previous periods have been warmer than the present despite CO2 levels being lower than they are now. - [Field-1]	new	4	3.72727	2
5	skeptic	Global warming will not increase the risk of skin cancer in human beings. - [Field-1]	new	5	3.72727	2
5	scientist	The hottest years on record globally are 2005 and 2010. - [Field-1]	old	4	3.72727	2
5	scientist	Sea levels around the world have risen nearly 20cm in the last 120 years. - [Field-1]	old	6	3.72727	2
5	scientist	Nuclear power generation contributes to global warming. - [Field-1]	old	6	3.72727	2
5	scientist	In terms of contribution to global warming, pork is the most environmentally dangerous food. - [Field-1]	old	1	3.72727	2
5	skeptic	Surface air temperatures were the same from the first decade of the twenty-first century (2000-2009) to the last decade of the twentieth century (1990-1999). - [Field-1]	old	5	3.72727	2
5	skeptic	Global sea level has been rising at the same rate for the past 2000 years. - [Field-1]	old	6	3.72727	2
5	skeptic	Urban heat has not significantly influenced temperature records over the 20th century. - [Field-1]	old	4	3.72727	2
5	skeptic	Cold weather has nothing to do with the long-term trend of increasing global temperatures. - [Field-1]	old	3	3.72727	2
6	scientist	Climate change models successfully reproduce global land, air, and ocean temperatures since 1900. - [Field-1]	old	2	4.18182	1
6	scientist	Antarctica is gaining sea ice but losing land ice at an accelerating rate. - [Field-1]	old	4	4.18182	1
6	scientist	The Earth is expected to warm 18°F (10°C) by the end of the century. - [Field-1]	old	3	4.18182	1
6	scientist	The golden toad was the first species to have gone extinct due to climate change. - [Field-1]	old	3	4.18182	1
6	skeptic	Capitalism decreases human involvement in climate change. - [Field-1]	old	4	4.18182	1
6	skeptic	Emails seized from prominent climate scientists suggest conspiracy and data manipulation. - [Field-1]	old	3	4.18182	1
6	skeptic	Previous periods have been warmer than the present despite CO2 levels being lower than they are now. - [Field-1]	old	6	4.18182	1
6	skeptic	Global warming will not increase the risk of skin cancer in human beings. - [Field-1]	old	1	4.18182	1
6	scientist	The hottest years on record globally are 2005 and 2010. - [Field-1]	new	5	4.18182	1
6	scientist	Sea levels around the world have risen nearly 20cm in the last 120 years. - [Field-1]	new	4	4.18182	1
6	scientist	Nuclear power generation contributes to global warming. - [Field-1]	new	4	4.18182	1
6	scientist	In terms of contribution to global warming, pork is the most environmentally dangerous food. - [Field-1]	new	5	4.18182	1
6	skeptic	Surface air temperatures were the same from the first decade of the twenty-first century (2000-2009) to the last decade of the twentieth century (1990-1999). - [Field-1]	new	2	4.18182	1
6	skeptic	Global sea level has been rising at the same rate for the past 2000 years. - [Field-1]	new	2	4.18182	1
6	skeptic	Urban heat has not significantly influenced temperature records over the 20th century. - [Field-1]	new	2	4.18182	1
6	skeptic	Cold weather has nothing to do with the long-term trend of increasing global temperatures. - [Field-1]	new	3	4.18182	1
7	scientist	Climate change models successfully reproduce global land, air, and ocean temperatures since 1900. - [Field-1]	old	1	4.45455	1
7	scientist	Antarctica is gaining sea ice but losing land ice at an accelerating rate. - [Field-1]	old	3	4.45455	1
7	scientist	The Earth is expected to warm 18°F (10°C) by the end of the century. - [Field-1]	old	2	4.45455	1
7	scientist	The golden toad was the first species to have gone extinct due to climate change. - [Field-1]	old	2	4.45455	1
7	skeptic	Capitalism decreases human involvement in climate change. - [Field-1]	old	1	4.45455	1
7	skeptic	Emails seized from prominent climate scientists suggest conspiracy and data manipulation. - [Field-1]	old	4	4.45455	1
7	skeptic	Previous periods have been warmer than the present despite CO2 levels being lower than they are now. - [Field-1]	old	4	4.45455	1
7	skeptic	Global warming will not increase the risk of skin cancer in human beings. - [Field-1]	old	3	4.45455	1
7	scientist	The hottest years on record globally are 2005 and 2010. - [Field-1]	new	4	4.45455	1
7	scientist	Sea levels around the world have risen nearly 20cm in the last 120 years. - [Field-1]	new	4	4.45455	1
7	scientist	Nuclear power generation contributes to global warming. - [Field-1]	new	2	4.45455	1
7	scientist	In terms of contribution to global warming, pork is the most environmentally dangerous food. - [Field-1]	new	2	4.45455	1
7	skeptic	Surface air temperatures were the same from the first decade of the twenty-first century (2000-2009) to the last decade of the twentieth century (1990-1999). - [Field-1]	new	3	4.45455	1
7	skeptic	Global sea level has been rising at the same rate for the past 2000 years. - [Field-1]	new	2	4.45455	1
7	skeptic	Urban heat has not significantly influenced temperature records over the 20th century. - [Field-1]	new	4	4.45455	1
7	skeptic	Cold weather has nothing to do with the long-term trend of increasing global temperatures. - [Field-1]	new	3	4.45455	1
8	scientist	Climate change models successfully reproduce global land, air, and ocean temperatures since 1900. - [Field-1]	new	4	4.45455	2
8	scientist	Antarctica is gaining sea ice but losing land ice at an accelerating rate. - [Field-1]	new	4	4.45455	2
8	scientist	The Earth is expected to warm 18°F (10°C) by the end of the century. - [Field-1]	new	5	4.45455	2
8	scientist	The golden toad was the first species to have gone extinct due to climate change. - [Field-1]	new	3	4.45455	2
8	skeptic	Capitalism decreases human involvement in climate change. - [Field-1]	new	4	4.45455	2
8	skeptic	Emails seized from prominent climate scientists suggest conspiracy and data manipulation. - [Field-1]	new	3	4.45455	2
8	skeptic	Previous periods have been warmer than the present despite CO2 levels being lower than they are now. - [Field-1]	new	3	4.45455	2
8	skeptic	Global warming will not increase the risk of skin cancer in human beings. - [Field-1]	new	2	4.45455	2
8	scientist	The hottest years on record globally are 2005 and 2010. - [Field-1]	old	4	4.45455	2
8	scientist	Sea levels around the world have risen nearly 20cm in the last 120 years. - [Field-1]	old	3	4.45455	2
8	scientist	Nuclear power generation contributes to global warming. - [Field-1]	old	5	4.45455	2
8	scientist	In terms of contribution to global warming, pork is the most environmentally dangerous food. - [Field-1]	old	3	4.45455	2
8	skeptic	Surface air temperatures were the same from the first decade of the twenty-first century (2000-2009) to the last decade of the twentieth century (1990-1999). - [Field-1]	old	3	4.45455	2
8	skeptic	Global sea level has been rising at the same rate for the past 2000 years. - [Field-1]	old	3	4.45455	2
8	skeptic	Urban heat has not significantly influenced temperature records over the 20th century. - [Field-1]	old	3	4.45455	2
8	skeptic	Cold weather has nothing to do with the long-term trend of increasing global temperatures. - [Field-1]	old	3	4.45455	2
9	scientist	Climate change models successfully reproduce global land, air, and ocean temperatures since 1900. - [Field-1]	old	3	4.54545	1
9	scientist	Antarctica is gaining sea ice but losing land ice at an accelerating rate. - [Field-1]	old	1	4.54545	1
9	scientist	The Earth is expected to warm 18°F (10°C) by the end of the century. - [Field-1]	old	3	4.54545	1
9	scientist	The golden toad was the first species to have gone extinct due to climate change. - [Field-1]	old	2	4.54545	1
9	skeptic	Capitalism decreases human involvement in climate change. - [Field-1]	old	1	4.54545	1
9	skeptic	Emails seized from prominent climate scientists suggest conspiracy and data manipulation. - [Field-1]	old	1	4.54545	1
9	skeptic	Previous periods have been warmer than the present despite CO2 levels being lower than they are now. - [Field-1]	old	3	4.54545	1
9	skeptic	Global warming will not increase the risk of skin cancer in human beings. - [Field-1]	old	2	4.54545	1
9	scientist	The hottest years on record globally are 2005 and 2010. - [Field-1]	new	2	4.54545	1
9	scientist	Sea levels around the world have risen nearly 20cm in the last 120 years. - [Field-1]	new	1	4.54545	1
9	scientist	Nuclear power generation contributes to global warming. - [Field-1]	new	2	4.54545	1
9	scientist	In terms of contribution to global warming, pork is the most environmentally dangerous food. - [Field-1]	new	1	4.54545	1
9	skeptic	Surface air temperatures were the same from the first decade of the twenty-first century (2000-2009) to the last decade of the twentieth century (1990-1999). - [Field-1]	new	1	4.54545	1
9	skeptic	Global sea level has been rising at the same rate for the past 2000 years. - [Field-1]	new	1	4.54545	1
9	skeptic	Urban heat has not significantly influenced temperature records over the 20th century. - [Field-1]	new	2	4.54545	1
9	skeptic	Cold weather has nothing to do with the long-term trend of increasing global temperatures. - [Field-1]	new	3	4.54545	1
10	scientist	Climate change models successfully reproduce global land, air, and ocean temperatures since 1900. - [Field-1]	old	2	4.72727	1
10	scientist	Antarctica is gaining sea ice but losing land ice at an accelerating rate. - [Field-1]	old	6	4.72727	1
10	scientist	The Earth is expected to warm 18°F (10°C) by the end of the century. - [Field-1]	old	6	4.72727	1
10	scientist	The golden toad was the first species to have gone extinct due to climate change. - [Field-1]	old	6	4.72727	1
10	skeptic	Capitalism decreases human involvement in climate change. - [Field-1]	old	6	4.72727	1
10	skeptic	Emails seized from prominent climate scientists suggest conspiracy and data manipulation. - [Field-1]	old	6	4.72727	1
10	skeptic	Previous periods have been warmer than the present despite CO2 levels being lower than they are now. - [Field-1]	old	2	4.72727	1
10	skeptic	Global warming will not increase the risk of skin cancer in human beings. - [Field-1]	old	6	4.72727	1
10	scientist	The hottest years on record globally are 2005 and 2010. - [Field-1]	new	1	4.72727	1
10	scientist	Sea levels around the world have risen nearly 20cm in the last 120 years. - [Field-1]	new	2	4.72727	1
10	scientist	Nuclear power generation contributes to global warming. - [Field-1]	new	1	4.72727	1
10	scientist	In terms of contribution to global warming, pork is the most environmentally dangerous food. - [Field-1]	new		4.72727	1
10	skeptic	Surface air temperatures were the same from the first decade of the twenty-first century (2000-2009) to the last decade of the twentieth century (1990-1999). - [Field-1]	new	3	4.72727	1
10	skeptic	Global sea level has been rising at the same rate for the past 2000 years. - [Field-1]	new	1	4.72727	1
10	skeptic	Urban heat has not significantly influenced temperature records over the 20th century. - [Field-1]	new	1	4.72727	1
10	skeptic	Cold weather has nothing to do with the long-term trend of increasing global temperatures. - [Field-1]	new	6	4.72727	1
11	scientist	Climate change models successfully reproduce global land, air, and ocean temperatures since 1900. - [Field-1]	new	3	4.81818	2
11	scientist	Antarctica is gaining sea ice but losing land ice at an accelerating rate. - [Field-1]	new	4	4.81818	2
11	scientist	The Earth is expected to warm 18°F (10°C) by the end of the century. - [Field-1]	new	4	4.81818	2
11	scientist	The golden toad was the first species to have gone extinct due to climate change. - [Field-1]	new	5	4.81818	2
11	skeptic	Capitalism decreases human involvement in climate change. - [Field-1]	new	3	4.81818	2
11	skeptic	Emails seized from prominent climate scientists suggest conspiracy and data manipulation. - [Field-1]	new	5	4.81818	2
11	skeptic	Previous periods have been warmer than the present despite CO2 levels being lower than they are now. - [Field-1]	new	5	4.81818	2
11	skeptic	Global warming will not increase the risk of skin cancer in human beings. - [Field-1]	new	3	4.81818	2
11	scientist	The hottest years on record globally are 2005 and 2010. - [Field-1]	old	3	4.81818	2
11	scientist	Sea levels around the world have risen nearly 20cm in the last 120 years. - [Field-1]	old	4	4.81818	2
11	scientist	Nuclear power generation contributes to global warming. - [Field-1]	old	5	4.81818	2
11	scientist	In terms of contribution to global warming, pork is the most environmentally dangerous food. - [Field-1]	old	5	4.81818	2
11	skeptic	Surface air temperatures were the same from the first decade of the twenty-first century (2000-2009) to the last decade of the twentieth century (1990-1999). - [Field-1]	old	5	4.81818	2
11	skeptic	Global sea level has been rising at the same rate for the past 2000 years. - [Field-1]	old	5	4.81818	2
11	skeptic	Urban heat has not significantly influenced temperature records over the 20th century. - [Field-1]	old	3	4.81818	2
11	skeptic	Cold weather has nothing to do with the long-term trend of increasing global temperatures. - [Field-1]	old	4	4.81818	2
12	scientist	Climate change models successfully reproduce global land, air, and ocean temperatures since 1900. - [Field-1]	new	2	4.81818	2
12	scientist	Antarctica is gaining sea ice but losing land ice at an accelerating rate. - [Field-1]	new	3	4.81818	2
12	scientist	The Earth is expected to warm 18°F (10°C) by the end of the century. - [Field-1]	new	3	4.81818	2
12	scientist	The golden toad was the first species to have gone extinct due to climate change. - [Field-1]	new	4	4.81818	2
12	skeptic	Capitalism decreases human involvement in climate change. - [Field-1]	new	1	4.81818	2
12	skeptic	Emails seized from prominent climate scientists suggest conspiracy and data manipulation. - [Field-1]	new	1	4.81818	2
12	skeptic	Previous periods have been warmer than the present despite CO2 levels being lower than they are now. - [Field-1]	new	4	4.81818	2
12	skeptic	Global warming will not increase the risk of skin cancer in human beings. - [Field-1]	new	4	4.81818	2
12	scientist	The hottest years on record globally are 2005 and 2010. - [Field-1]	old	6	4.81818	2
12	scientist	Sea levels around the world have risen nearly 20cm in the last 120 years. - [Field-1]	old	6	4.81818	2
12	scientist	Nuclear power generation contributes to global warming. - [Field-1]	old	5	4.81818	2
12	scientist	In terms of contribution to global warming, pork is the most environmentally dangerous food. - [Field-1]	old	6	4.81818	2
12	skeptic	Surface air temperatures were the same from the first decade of the twenty-first century (2000-2009) to the last decade of the twentieth century (1990-1999). - [Field-1]	old	6	4.81818	2
12	skeptic	Global sea level has been rising at the same rate for the past 2000 years. - [Field-1]	old	6	4.81818	2
12	skeptic	Urban heat has not significantly influenced temperature records over the 20th century. - [Field-1]	old	4	4.81818	2
12	skeptic	Cold weather has nothing to do with the long-term trend of increasing global temperatures. - [Field-1]	old	5	4.81818	2
13	scientist	Climate change models successfully reproduce global land, air, and ocean temperatures since 1900. - [Field-1]	new	3	4.81818	2
13	scientist	Antarctica is gaining sea ice but losing land ice at an accelerating rate. - [Field-1]	new	4	4.81818	2
13	scientist	The Earth is expected to warm 18°F (10°C) by the end of the century. - [Field-1]	new	5	4.81818	2
13	scientist	The golden toad was the first species to have gone extinct due to climate change. - [Field-1]	new	4	4.81818	2
13	skeptic	Capitalism decreases human involvement in climate change. - [Field-1]	new	5	4.81818	2
13	skeptic	Emails seized from prominent climate scientists suggest conspiracy and data manipulation. - [Field-1]	new	4	4.81818	2
13	skeptic	Previous periods have been warmer than the present despite CO2 levels being lower than they are now. - [Field-1]	new	3	4.81818	2
13	skeptic	Global warming will not increase the risk of skin cancer in human beings. - [Field-1]	new	5	4.81818	2
13	scientist	The hottest years on record globally are 2005 and 2010. - [Field-1]	old	6	4.81818	2
13	scientist	Sea levels around the world have risen nearly 20cm in the last 120 years. - [Field-1]	old	6	4.81818	2
13	scientist	Nuclear power generation contributes to global warming. - [Field-1]	old	5	4.81818	2
13	scientist	In terms of contribution to global warming, pork is the most environmentally dangerous food. - [Field-1]	old	6	4.81818	2
13	skeptic	Surface air temperatures were the same from the first decade of the twenty-first century (2000-2009) to the last decade of the twentieth century (1990-1999). - [Field-1]	old	4	4.81818	2
13	skeptic	Global sea level has been rising at the same rate for the past 2000 years. - [Field-1]	old	6	4.81818	2
13	skeptic	Urban heat has not significantly influenced temperature records over the 20th century. - [Field-1]	old	4	4.81818	2
13	skeptic	Cold weather has nothing to do with the long-term trend of increasing global temperatures. - [Field-1]	old	4	4.81818	2
14	scientist	Climate change models successfully reproduce global land, air, and ocean temperatures since 1900. - [Field-1]	new	2	4.81818	2
14	scientist	Antarctica is gaining sea ice but losing land ice at an accelerating rate. - [Field-1]	new	5	4.81818	2
14	scientist	The Earth is expected to warm 18°F (10°C) by the end of the century. - [Field-1]	new	5	4.81818	2
14	scientist	The golden toad was the first species to have gone extinct due to climate change. - [Field-1]	new	2	4.81818	2
14	skeptic	Capitalism decreases human involvement in climate change. - [Field-1]	new	3	4.81818	2
14	skeptic	Emails seized from prominent climate scientists suggest conspiracy and data manipulation. - [Field-1]	new	3	4.81818	2
14	skeptic	Previous periods have been warmer than the present despite CO2 levels being lower than they are now. - [Field-1]	new	4	4.81818	2
14	skeptic	Global warming will not increase the risk of skin cancer in human beings. - [Field-1]	new	2	4.81818	2
14	scientist	The hottest years on record globally are 2005 and 2010. - [Field-1]	old	5	4.81818	2
14	scientist	Sea levels around the world have risen nearly 20cm in the last 120 years. - [Field-1]	old	3	4.81818	2
14	scientist	Nuclear power generation contributes to global warming. - [Field-1]	old	3	4.81818	2
14	scientist	In terms of contribution to global warming, pork is the most environmentally dangerous food. - [Field-1]	old	5	4.81818	2
14	skeptic	Surface air temperatures were the same from the first decade of the twenty-first century (2000-2009) to the last decade of the twentieth century (1990-1999). - [Field-1]	old	2	4.81818	2
14	skeptic	Global sea level has been rising at the same rate for the past 2000 years. - [Field-1]	old	3	4.81818	2
14	skeptic	Urban heat has not significantly influenced temperature records over the 20th century. - [Field-1]	old	6	4.81818	2
14	skeptic	Cold weather has nothing to do with the long-term trend of increasing global temperatures. - [Field-1]	old	3	4.81818	2
15	scientist	Climate change models successfully reproduce global land, air, and ocean temperatures since 1900. - [Field-1]	old	2	5.09091	1
15	scientist	Antarctica is gaining sea ice but losing land ice at an accelerating rate. - [Field-1]	old	6	5.09091	1
15	scientist	The Earth is expected to warm 18°F (10°C) by the end of the century. - [Field-1]	old	6	5.09091	1
15	scientist	The golden toad was the first species to have gone extinct due to climate change. - [Field-1]	old	5	5.09091	1
15	skeptic	Capitalism decreases human involvement in climate change. - [Field-1]	old	1	5.09091	1
15	skeptic	Emails seized from prominent climate scientists suggest conspiracy and data manipulation. - [Field-1]	old	1	5.09091	1
15	skeptic	Previous periods have been warmer than the present despite CO2 levels being lower than they are now. - [Field-1]	old	5	5.09091	1
15	skeptic	Global warming will not increase the risk of skin cancer in human beings. - [Field-1]	old	1	5.09091	1
15	scientist	The hottest years on record globally are 2005 and 2010. - [Field-1]	new	5	5.09091	1
15	scientist	Sea levels around the world have risen nearly 20cm in the last 120 years. - [Field-1]	new	5	5.09091	1
15	scientist	Nuclear power generation contributes to global warming. - [Field-1]	new	1	5.09091	1
15	scientist	In terms of contribution to global warming, pork is the most environmentally dangerous food. - [Field-1]	new	1	5.09091	1
15	skeptic	Surface air temperatures were the same from the first decade of the twenty-first century (2000-2009) to the last decade of the twentieth century (1990-1999). - [Field-1]	new	2	5.09091	1
15	skeptic	Global sea level has been rising at the same rate for the past 2000 years. - [Field-1]	new	2	5.09091	1
15	skeptic	Urban heat has not significantly influenced temperature records over the 20th century. - [Field-1]	new	2	5.09091	1
15	skeptic	Cold weather has nothing to do with the long-term trend of increasing global temperatures. - [Field-1]	new	5	5.09091	1
16	scientist	Climate change models successfully reproduce global land, air, and ocean temperatures since 1900. - [Field-1]	new	3	5.09091	2
16	scientist	Antarctica is gaining sea ice but losing land ice at an accelerating rate. - [Field-1]	new	4	5.09091	2
16	scientist	The Earth is expected to warm 18°F (10°C) by the end of the century. - [Field-1]	new	1	5.09091	2
16	scientist	The golden toad was the first species to have gone extinct due to climate change. - [Field-1]	new	2	5.09091	2
16	skeptic	Capitalism decreases human involvement in climate change. - [Field-1]	new	1	5.09091	2
16	skeptic	Emails seized from prominent climate scientists suggest conspiracy and data manipulation. - [Field-1]	new	1	5.09091	2
16	skeptic	Previous periods have been warmer than the present despite CO2 levels being lower than they are now. - [Field-1]	new	2	5.09091	2
16	skeptic	Global warming will not increase the risk of skin cancer in human beings. - [Field-1]	new	1	5.09091	2
16	scientist	The hottest years on record globally are 2005 and 2010. - [Field-1]	old	4	5.09091	2
16	scientist	Sea levels around the world have risen nearly 20cm in the last 120 years. - [Field-1]	old	6	5.09091	2
16	scientist	Nuclear power generation contributes to global warming. - [Field-1]	old	3	5.09091	2
16	scientist	In terms of contribution to global warming, pork is the most environmentally dangerous food. - [Field-1]	old	4	5.09091	2
16	skeptic	Surface air temperatures were the same from the first decade of the twenty-first century (2000-2009) to the last decade of the twentieth century (1990-1999). - [Field-1]	old	3	5.09091	2
16	skeptic	Global sea level has been rising at the same rate for the past 2000 years. - [Field-1]	old	2	5.09091	2
16	skeptic	Urban heat has not significantly influenced temperature records over the 20th century. - [Field-1]	old	2	5.09091	2
16	skeptic	Cold weather has nothing to do with the long-term trend of increasing global temperatures. - [Field-1]	old	1	5.09091	2
17	scientist	Climate change models successfully reproduce global land, air, and ocean temperatures since 1900. - [Field-1]	new	5	5.09091	2
17	scientist	Antarctica is gaining sea ice but losing land ice at an accelerating rate. - [Field-1]	new	5	5.09091	2
17	scientist	The Earth is expected to warm 18°F (10°C) by the end of the century. - [Field-1]	new	5	5.09091	2
17	scientist	The golden toad was the first species to have gone extinct due to climate change. - [Field-1]	new	2	5.09091	2
17	skeptic	Capitalism decreases human involvement in climate change. - [Field-1]	new	3	5.09091	2
17	skeptic	Emails seized from prominent climate scientists suggest conspiracy and data manipulation. - [Field-1]	new	5	5.09091	2
17	skeptic	Previous periods have been warmer than the present despite CO2 levels being lower than they are now. - [Field-1]	new	3	5.09091	2
17	skeptic	Global warming will not increase the risk of skin cancer in human beings. - [Field-1]	new	2	5.09091	2
17	scientist	The hottest years on record globally are 2005 and 2010. - [Field-1]	old	6	5.09091	2
17	scientist	Sea levels around the world have risen nearly 20cm in the last 120 years. - [Field-1]	old	5	5.09091	2
17	scientist	Nuclear power generation contributes to global warming. - [Field-1]	old	4	5.09091	2
17	scientist	In terms of contribution to global warming, pork is the most environmentally dangerous food. - [Field-1]	old	1	5.09091	2
17	skeptic	Surface air temperatures were the same from the first decade of the twenty-first century (2000-2009) to the last decade of the twentieth century (1990-1999). - [Field-1]	old	5	5.09091	2
17	skeptic	Global sea level has been rising at the same rate for the past 2000 years. - [Field-1]	old	5	5.09091	2
17	skeptic	Urban heat has not significantly influenced temperature records over the 20th century. - [Field-1]	old	2	5.09091	2
17	skeptic	Cold weather has nothing to do with the long-term trend of increasing global temperatures. - [Field-1]	old	4	5.09091	2
18	scientist	Climate change models successfully reproduce global land, air, and ocean temperatures since 1900. - [Field-1]	old	3	5.09091	1
18	scientist	Antarctica is gaining sea ice but losing land ice at an accelerating rate. - [Field-1]	old	2	5.09091	1
18	scientist	The Earth is expected to warm 18°F (10°C) by the end of the century. - [Field-1]	old	3	5.09091	1
18	scientist	The golden toad was the first species to have gone extinct due to climate change. - [Field-1]	old	4	5.09091	1
18	skeptic	Capitalism decreases human involvement in climate change. - [Field-1]	old	2	5.09091	1
18	skeptic	Emails seized from prominent climate scientists suggest conspiracy and data manipulation. - [Field-1]	old	6	5.09091	1
18	skeptic	Previous periods have been warmer than the present despite CO2 levels being lower than they are now. - [Field-1]	old	6	5.09091	1
18	skeptic	Global warming will not increase the risk of skin cancer in human beings. - [Field-1]	old	3	5.09091	1
18	scientist	The hottest years on record globally are 2005 and 2010. - [Field-1]	new	2	5.09091	1
18	scientist	Sea levels around the world have risen nearly 20cm in the last 120 years. - [Field-1]	new	1	5.09091	1
18	scientist	Nuclear power generation contributes to global warming. - [Field-1]	new	3	5.09091	1
18	scientist	In terms of contribution to global warming, pork is the most environmentally dangerous food. - [Field-1]	new	1	5.09091	1
18	skeptic	Surface air temperatures were the same from the first decade of the twenty-first century (2000-2009) to the last decade of the twentieth century (1990-1999). - [Field-1]	new	2	5.09091	1
18	skeptic	Global sea level has been rising at the same rate for the past 2000 years. - [Field-1]	new	2	5.09091	1
18	skeptic	Urban heat has not significantly influenced temperature records over the 20th century. - [Field-1]	new	6	5.09091	1
18	skeptic	Cold weather has nothing to do with the long-term trend of increasing global temperatures. - [Field-1]	new	3	5.09091	1
19	scientist	Climate change models successfully reproduce global land, air, and ocean temperatures since 1900. - [Field-1]	new	3	5.18182	2
19	scientist	Antarctica is gaining sea ice but losing land ice at an accelerating rate. - [Field-1]	new	4	5.18182	2
19	scientist	The Earth is expected to warm 18°F (10°C) by the end of the century. - [Field-1]	new	2	5.18182	2
19	scientist	The golden toad was the first species to have gone extinct due to climate change. - [Field-1]	new	2	5.18182	2
19	skeptic	Capitalism decreases human involvement in climate change. - [Field-1]	new	3	5.18182	2
19	skeptic	Emails seized from prominent climate scientists suggest conspiracy and data manipulation. - [Field-1]	new	3	5.18182	2
19	skeptic	Previous periods have been warmer than the present despite CO2 levels being lower than they are now. - [Field-1]	new	4	5.18182	2
19	skeptic	Global warming will not increase the risk of skin cancer in human beings. - [Field-1]	new	3	5.18182	2
19	scientist	The hottest years on record globally are 2005 and 2010. - [Field-1]	old	3	5.18182	2
19	scientist	Sea levels around the world have risen nearly 20cm in the last 120 years. - [Field-1]	old	2	5.18182	2
19	scientist	Nuclear power generation contributes to global warming. - [Field-1]	old	3	5.18182	2
19	scientist	In terms of contribution to global warming, pork is the most environmentally dangerous food. - [Field-1]	old	3	5.18182	2
19	skeptic	Surface air temperatures were the same from the first decade of the twenty-first century (2000-2009) to the last decade of the twentieth century (1990-1999). - [Field-1]	old	3	5.18182	2
19	skeptic	Global sea level has been rising at the same rate for the past 2000 years. - [Field-1]	old	3	5.18182	2
19	skeptic	Urban heat has not significantly influenced temperature records over the 20th century. - [Field-1]	old	2	5.18182	2
19	skeptic	Cold weather has nothing to do with the long-term trend of increasing global temperatures. - [Field-1]	old	3	5.18182	2
20	scientist	Climate change models successfully reproduce global land, air, and ocean temperatures since 1900. - [Field-1]	old	5	5.18182	1
20	scientist	Antarctica is gaining sea ice but losing land ice at an accelerating rate. - [Field-1]	old	2	5.18182	1
20	scientist	The Earth is expected to warm 18°F (10°C) by the end of the century. - [Field-1]	old	6	5.18182	1
20	scientist	The golden toad was the first species to have gone extinct due to climate change. - [Field-1]	old	2	5.18182	1
20	skeptic	Capitalism decreases human involvement in climate change. - [Field-1]	old	5	5.18182	1
20	skeptic	Emails seized from prominent climate scientists suggest conspiracy and data manipulation. - [Field-1]	old	5	5.18182	1
20	skeptic	Previous periods have been warmer than the present despite CO2 levels being lower than they are now. - [Field-1]	old	5	5.18182	1
20	skeptic	Global warming will not increase the risk of skin cancer in human beings. - [Field-1]	old	2	5.18182	1
20	scientist	The hottest years on record globally are 2005 and 2010. - [Field-1]	new	2	5.18182	1
20	scientist	Sea levels around the world have risen nearly 20cm in the last 120 years. - [Field-1]	new	4	5.18182	1
20	scientist	Nuclear power generation contributes to global warming. - [Field-1]	new	5	5.18182	1
20	scientist	In terms of contribution to global warming, pork is the most environmentally dangerous food. - [Field-1]	new	2	5.18182	1
20	skeptic	Surface air temperatures were the same from the first decade of the twenty-first century (2000-2009) to the last decade of the twentieth century (1990-1999). - [Field-1]	new	2	5.18182	1
20	skeptic	Global sea level has been rising at the same rate for the past 2000 years. - [Field-1]	new	3	5.18182	1
20	skeptic	Urban heat has not significantly influenced temperature records over the 20th century. - [Field-1]	new	5	5.18182	1
20	skeptic	Cold weather has nothing to do with the long-term trend of increasing global temperatures. - [Field-1]	new	2	5.18182	1
21	scientist	Climate change models successfully reproduce global land, air, and ocean temperatures since 1900. - [Field-1]	new	4	5.18182	2
21	scientist	Antarctica is gaining sea ice but losing land ice at an accelerating rate. - [Field-1]	new	5	5.18182	2
21	scientist	The Earth is expected to warm 18°F (10°C) by the end of the century. - [Field-1]	new	6	5.18182	2
21	scientist	The golden toad was the first species to have gone extinct due to climate change. - [Field-1]	new	5	5.18182	2
21	skeptic	Capitalism decreases human involvement in climate change. - [Field-1]	new	3	5.18182	2
21	skeptic	Emails seized from prominent climate scientists suggest conspiracy and data manipulation. - [Field-1]	new	2	5.18182	2
21	skeptic	Previous periods have been warmer than the present despite CO2 levels being lower than they are now. - [Field-1]	new	5	5.18182	2
21	skeptic	Global warming will not increase the risk of skin cancer in human beings. - [Field-1]	new	6	5.18182	2
21	scientist	The hottest years on record globally are 2005 and 2010. - [Field-1]	old	6	5.18182	2
21	scientist	Sea levels around the world have risen nearly 20cm in the last 120 years. - [Field-1]	old	6	5.18182	2
21	scientist	Nuclear power generation contributes to global warming. - [Field-1]	old	6	5.18182	2
21	scientist	In terms of contribution to global warming, pork is the most environmentally dangerous food. - [Field-1]	old	5	5.18182	2
21	skeptic	Surface air temperatures were the same from the first decade of the twenty-first century (2000-2009) to the last decade of the twentieth century (1990-1999). - [Field-1]	old	6	5.18182	2
21	skeptic	Global sea level has been rising at the same rate for the past 2000 years. - [Field-1]	old	1	5.18182	2
21	skeptic	Urban heat has not significantly influenced temperature records over the 20th century. - [Field-1]	old	6	5.18182	2
21	skeptic	Cold weather has nothing to do with the long-term trend of increasing global temperatures. - [Field-1]	old	6	5.18182	2
22	scientist	Climate change models successfully reproduce global land, air, and ocean temperatures since 1900. - [Field-1]	new	5	5.27273	2
22	scientist	Antarctica is gaining sea ice but losing land ice at an accelerating rate. - [Field-1]	new	3	5.27273	2
22	scientist	The Earth is expected to warm 18°F (10°C) by the end of the century. - [Field-1]	new	2	5.27273	2
22	scientist	The golden toad was the first species to have gone extinct due to climate change. - [Field-1]	new	3	5.27273	2
22	skeptic	Capitalism decreases human involvement in climate change. - [Field-1]	new	2	5.27273	2
22	skeptic	Emails seized from prominent climate scientists suggest conspiracy and data manipulation. - [Field-1]	new	3	5.27273	2
22	skeptic	Previous periods have been warmer than the present despite CO2 levels being lower than they are now. - [Field-1]	new	6	5.27273	2
22	skeptic	Global warming will not increase the risk of skin cancer in human beings. - [Field-1]	new	2	5.27273	2
22	scientist	The hottest years on record globally are 2005 and 2010. - [Field-1]	old	4	5.27273	2
22	scientist	Sea levels around the world have risen nearly 20cm in the last 120 years. - [Field-1]	old	4	5.27273	2
22	scientist	Nuclear power generation contributes to global warming. - [Field-1]	old	1	5.27273	2
22	scientist	In terms of contribution to global warming, pork is the most environmentally dangerous food. - [Field-1]	old	6	5.27273	2
22	skeptic	Surface air temperatures were the same from the first decade of the twenty-first century (2000-2009) to the last decade of the twentieth century (1990-1999). - [Field-1]	old	5	5.27273	2
22	skeptic	Global sea level has been rising at the same rate for the past 2000 years. - [Field-1]	old	2	5.27273	2
22	skeptic	Urban heat has not significantly influenced temperature records over the 20th century. - [Field-1]	old	4	5.27273	2
22	skeptic	Cold weather has nothing to do with the long-term trend of increasing global temperatures. - [Field-1]	old	3	5.27273	2
23	scientist	Climate change models successfully reproduce global land, air, and ocean temperatures since 1900. - [Field-1]	new	3	5.27273	2
23	scientist	Antarctica is gaining sea ice but losing land ice at an accelerating rate. - [Field-1]	new	4	5.27273	2
23	scientist	The Earth is expected to warm 18°F (10°C) by the end of the century. - [Field-1]	new	3	5.27273	2
23	scientist	The golden toad was the first species to have gone extinct due to climate change. - [Field-1]	new	5	5.27273	2
23	skeptic	Capitalism decreases human involvement in climate change. - [Field-1]	new	4	5.27273	2
23	skeptic	Emails seized from prominent climate scientists suggest conspiracy and data manipulation. - [Field-1]	new	3	5.27273	2
23	skeptic	Previous periods have been warmer than the present despite CO2 levels being lower than they are now. - [Field-1]	new	4	5.27273	2
23	skeptic	Global warming will not increase the risk of skin cancer in human beings. - [Field-1]	new	3	5.27273	2
23	scientist	The hottest years on record globally are 2005 and 2010. - [Field-1]	old	5	5.27273	2
23	scientist	Sea levels around the world have risen nearly 20cm in the last 120 years. - [Field-1]	old	4	5.27273	2
23	scientist	Nuclear power generation contributes to global warming. - [Field-1]	old	4	5.27273	2
23	scientist	In terms of contribution to global warming, pork is the most environmentally dangerous food. - [Field-1]	old	4	5.27273	2
23	skeptic	Surface air temperatures were the same from the first decade of the twenty-first century (2000-2009) to the last decade of the twentieth century (1990-1999). - [Field-1]	old	4	5.27273	2
23	skeptic	Global sea level has been rising at the same rate for the past 2000 years. - [Field-1]	old	4	5.27273	2
23	skeptic	Urban heat has not significantly influenced temperature records over the 20th century. - [Field-1]	old	5	5.27273	2
23	skeptic	Cold weather has nothing to do with the long-term trend of increasing global temperatures. - [Field-1]	old	2	5.27273	2
24	scientist	Climate change models successfully reproduce global land, air, and ocean temperatures since 1900. - [Field-1]	old	5	5.45455	1
24	scientist	Antarctica is gaining sea ice but losing land ice at an accelerating rate. - [Field-1]	old	5	5.45455	1
24	scientist	The Earth is expected to warm 18°F (10°C) by the end of the century. - [Field-1]	old	3	5.45455	1
24	scientist	The golden toad was the first species to have gone extinct due to climate change. - [Field-1]	old	4	5.45455	1
24	skeptic	Capitalism decreases human involvement in climate change. - [Field-1]	old	1	5.45455	1
24	skeptic	Emails seized from prominent climate scientists suggest conspiracy and data manipulation. - [Field-1]	old	1	5.45455	1
24	skeptic	Previous periods have been warmer than the present despite CO2 levels being lower than they are now. - [Field-1]	old	4	5.45455	1
24	skeptic	Global warming will not increase the risk of skin cancer in human beings. - [Field-1]	old	4	5.45455	1
24	scientist	The hottest years on record globally are 2005 and 2010. - [Field-1]	new	5	5.45455	1
24	scientist	Sea levels around the world have risen nearly 20cm in the last 120 years. - [Field-1]	new	2	5.45455	1
24	scientist	Nuclear power generation contributes to global warming. - [Field-1]	new	1	5.45455	1
24	scientist	In terms of contribution to global warming, pork is the most environmentally dangerous food. - [Field-1]	new	3	5.45455	1
24	skeptic	Surface air temperatures were the same from the first decade of the twenty-first century (2000-2009) to the last decade of the twentieth century (1990-1999). - [Field-1]	new	3	5.45455	1
24	skeptic	Global sea level has been rising at the same rate for the past 2000 years. - [Field-1]	new	2	5.45455	1
24	skeptic	Urban heat has not significantly influenced temperature records over the 20th century. - [Field-1]	new	4	5.45455	1
24	skeptic	Cold weather has nothing to do with the long-term trend of increasing global temperatures. - [Field-1]	new	1	5.45455	1
25	scientist	Climate change models successfully reproduce global land, air, and ocean temperatures since 1900. - [Field-1]	old	4	5.45455	1
25	scientist	Antarctica is gaining sea ice but losing land ice at an accelerating rate. - [Field-1]	old	2	5.45455	1
25	scientist	The Earth is expected to warm 18°F (10°C) by the end of the century. - [Field-1]	old	2	5.45455	1
25	scientist	The golden toad was the first species to have gone extinct due to climate change. - [Field-1]	old	6	5.45455	1
25	skeptic	Capitalism decreases human involvement in climate change. - [Field-1]	old	4	5.45455	1
25	skeptic	Emails seized from prominent climate scientists suggest conspiracy and data manipulation. - [Field-1]	old	1	5.45455	1
25	skeptic	Previous periods have been warmer than the present despite CO2 levels being lower than they are now. - [Field-1]	old	4	5.45455	1
25	skeptic	Global warming will not increase the risk of skin cancer in human beings. - [Field-1]	old	2	5.45455	1
25	scientist	The hottest years on record globally are 2005 and 2010. - [Field-1]	new	4	5.45455	1
25	scientist	Sea levels around the world have risen nearly 20cm in the last 120 years. - [Field-1]	new	5	5.45455	1
25	scientist	Nuclear power generation contributes to global warming. - [Field-1]	new	2	5.45455	1
25	scientist	In terms of contribution to global warming, pork is the most environmentally dangerous food. - [Field-1]	new	6	5.45455	1
25	skeptic	Surface air temperatures were the same from the first decade of the twenty-first century (2000-2009) to the last decade of the twentieth century (1990-1999). - [Field-1]	new	2	5.45455	1
25	skeptic	Global sea level has been rising at the same rate for the past 2000 years. - [Field-1]	new	1	5.45455	1
25	skeptic	Urban heat has not significantly influenced temperature records over the 20th century. - [Field-1]	new	3	5.45455	1
25	skeptic	Cold weather has nothing to do with the long-term trend of increasing global temperatures. - [Field-1]	new	5	5.45455	1
26	scientist	Climate change models successfully reproduce global land, air, and ocean temperatures since 1900. - [Field-1]	old	5	5.45455	1
26	scientist	Antarctica is gaining sea ice but losing land ice at an accelerating rate. - [Field-1]	old	6	5.45455	1
26	scientist	The Earth is expected to warm 18°F (10°C) by the end of the century. - [Field-1]	old	2	5.45455	1
26	scientist	The golden toad was the first species to have gone extinct due to climate change. - [Field-1]	old	6	5.45455	1
26	skeptic	Capitalism decreases human involvement in climate change. - [Field-1]	old	1	5.45455	1
26	skeptic	Emails seized from prominent climate scientists suggest conspiracy and data manipulation. - [Field-1]	old	3	5.45455	1
26	skeptic	Previous periods have been warmer than the present despite CO2 levels being lower than they are now. - [Field-1]	old	6	5.45455	1
26	skeptic	Global warming will not increase the risk of skin cancer in human beings. - [Field-1]	old	1	5.45455	1
26	scientist	The hottest years on record globally are 2005 and 2010. - [Field-1]	new	5	5.45455	1
26	scientist	Sea levels around the world have risen nearly 20cm in the last 120 years. - [Field-1]	new	6	5.45455	1
26	scientist	Nuclear power generation contributes to global warming. - [Field-1]	new	6	5.45455	1
26	scientist	In terms of contribution to global warming, pork is the most environmentally dangerous food. - [Field-1]	new	6	5.45455	1
26	skeptic	Surface air temperatures were the same from the first decade of the twenty-first century (2000-2009) to the last decade of the twentieth century (1990-1999). - [Field-1]	new	1	5.45455	1
26	skeptic	Global sea level has been rising at the same rate for the past 2000 years. - [Field-1]	new	6	5.45455	1
26	skeptic	Urban heat has not significantly influenced temperature records over the 20th century. - [Field-1]	new	1	5.45455	1
26	skeptic	Cold weather has nothing to do with the long-term trend of increasing global temperatures. - [Field-1]	new	5	5.45455	1
27	scientist	Climate change models successfully reproduce global land, air, and ocean temperatures since 1900. - [Field-1]	new	3	5.54545	2
27	scientist	Antarctica is gaining sea ice but losing land ice at an accelerating rate. - [Field-1]	new	3	5.54545	2
27	scientist	The Earth is expected to warm 18°F (10°C) by the end of the century. - [Field-1]	new	3	5.54545	2
27	scientist	The golden toad was the first species to have gone extinct due to climate change. - [Field-1]	new	2	5.54545	2
27	skeptic	Capitalism decreases human involvement in climate change. - [Field-1]	new	3	5.54545	2
27	skeptic	Emails seized from prominent climate scientists suggest conspiracy and data manipulation. - [Field-1]	new	3	5.54545	2
27	skeptic	Previous periods have been warmer than the present despite CO2 levels being lower than they are now. - [Field-1]	new	3	5.54545	2
27	skeptic	Global warming will not increase the risk of skin cancer in human beings. - [Field-1]	new	3	5.54545	2
27	scientist	The hottest years on record globally are 2005 and 2010. - [Field-1]	old	5	5.54545	2
27	scientist	Sea levels around the world have risen nearly 20cm in the last 120 years. - [Field-1]	old	5	5.54545	2
27	scientist	Nuclear power generation contributes to global warming. - [Field-1]	old	6	5.54545	2
27	scientist	In terms of contribution to global warming, pork is the most environmentally dangerous food. - [Field-1]	old	4	5.54545	2
27	skeptic	Surface air temperatures were the same from the first decade of the twenty-first century (2000-2009) to the last decade of the twentieth century (1990-1999). - [Field-1]	old	3	5.54545	2
27	skeptic	Global sea level has been rising at the same rate for the past 2000 years. - [Field-1]	old	3	5.54545	2
27	skeptic	Urban heat has not significantly influenced temperature records over the 20th century. - [Field-1]	old	2	5.54545	2
27	skeptic	Cold weather has nothing to do with the long-term trend of increasing global temperatures. - [Field-1]	old	5	5.54545	2
28	scientist	Climate change models successfully reproduce global land, air, and ocean temperatures since 1900. - [Field-1]	old	4	5.54545	1
28	scientist	Antarctica is gaining sea ice but losing land ice at an accelerating rate. - [Field-1]	old	4	5.54545	1
28	scientist	The Earth is expected to warm 18°F (10°C) by the end of the century. - [Field-1]	old	5	5.54545	1
28	scientist	The golden toad was the first species to have gone extinct due to climate change. - [Field-1]	old	5	5.54545	1
28	skeptic	Capitalism decreases human involvement in climate change. - [Field-1]	old	6	5.54545	1
28	skeptic	Emails seized from prominent climate scientists suggest conspiracy and data manipulation. - [Field-1]	old	1	5.54545	1
28	skeptic	Previous periods have been warmer than the present despite CO2 levels being lower than they are now. - [Field-1]	old	2	5.54545	1
28	skeptic	Global warming will not increase the risk of skin cancer in human beings. - [Field-1]	old	1	5.54545	1
28	scientist	The hottest years on record globally are 2005 and 2010. - [Field-1]	new	4	5.54545	1
28	scientist	Sea levels around the world have risen nearly 20cm in the last 120 years. - [Field-1]	new	5	5.54545	1
28	scientist	Nuclear power generation contributes to global warming. - [Field-1]	new	6	5.54545	1
28	scientist	In terms of contribution to global warming, pork is the most environmentally dangerous food. - [Field-1]	new	2	5.54545	1
28	skeptic	Surface air temperatures were the same from the first decade of the twenty-first century (2000-2009) to the last decade of the twentieth century (1990-1999). - [Field-1]	new	2	5.54545	1
28	skeptic	Global sea level has been rising at the same rate for the past 2000 years. - [Field-1]	new	1	5.54545	1
28	skeptic	Urban heat has not significantly influenced temperature records over the 20th century. - [Field-1]	new	2	5.54545	1
28	skeptic	Cold weather has nothing to do with the long-term trend of increasing global temperatures. - [Field-1]	new	3	5.54545	1
29	scientist	Climate change models successfully reproduce global land, air, and ocean temperatures since 1900. - [Field-1]	old	6	5.54545	1
29	scientist	Antarctica is gaining sea ice but losing land ice at an accelerating rate. - [Field-1]	old	6	5.54545	1
29	scientist	The Earth is expected to warm 18°F (10°C) by the end of the century. - [Field-1]	old	5	5.54545	1
29	scientist	The golden toad was the first species to have gone extinct due to climate change. - [Field-1]	old	6	5.54545	1
29	skeptic	Capitalism decreases human involvement in climate change. - [Field-1]	old	5	5.54545	1
29	skeptic	Emails seized from prominent climate scientists suggest conspiracy and data manipulation. - [Field-1]	old	2	5.54545	1
29	skeptic	Previous periods have been warmer than the present despite CO2 levels being lower than they are now. - [Field-1]	old	5	5.54545	1
29	skeptic	Global warming will not increase the risk of skin cancer in human beings. - [Field-1]	old	6	5.54545	1
29	scientist	The hottest years on record globally are 2005 and 2010. - [Field-1]	new	6	5.54545	1
29	scientist	Sea levels around the world have risen nearly 20cm in the last 120 years. - [Field-1]	new	1	5.54545	1
29	scientist	Nuclear power generation contributes to global warming. - [Field-1]	new	6	5.54545	1
29	scientist	In terms of contribution to global warming, pork is the most environmentally dangerous food. - [Field-1]	new	6	5.54545	1
29	skeptic	Surface air temperatures were the same from the first decade of the twenty-first century (2000-2009) to the last decade of the twentieth century (1990-1999). - [Field-1]	new	5	5.54545	1
29	skeptic	Global sea level has been rising at the same rate for the past 2000 years. - [Field-1]	new	6	5.54545	1
29	skeptic	Urban heat has not significantly influenced temperature records over the 20th century. - [Field-1]	new	2	5.54545	1
29	skeptic	Cold weather has nothing to do with the long-term trend of increasing global temperatures. - [Field-1]	new	6	5.54545	1
30	scientist	Climate change models successfully reproduce global land, air, and ocean temperatures since 1900. - [Field-1]	new	5	5.63636	2
30	scientist	Antarctica is gaining sea ice but losing land ice at an accelerating rate. - [Field-1]	new	5	5.63636	2
30	scientist	The Earth is expected to warm 18°F (10°C) by the end of the century. - [Field-1]	new	4	5.63636	2
30	scientist	The golden toad was the first species to have gone extinct due to climate change. - [Field-1]	new	2	5.63636	2
30	skeptic	Capitalism decreases human involvement in climate change. - [Field-1]	new	1	5.63636	2
30	skeptic	Emails seized from prominent climate scientists suggest conspiracy and data manipulation. - [Field-1]	new	1	5.63636	2
30	skeptic	Previous periods have been warmer than the present despite CO2 levels being lower than they are now. - [Field-1]	new	4	5.63636	2
30	skeptic	Global warming will not increase the risk of skin cancer in human beings. - [Field-1]	new	1	5.63636	2
30	scientist	The hottest years on record globally are 2005 and 2010. - [Field-1]	old	1	5.63636	2
30	scientist	Sea levels around the world have risen nearly 20cm in the last 120 years. - [Field-1]	old	4	5.63636	2
30	scientist	Nuclear power generation contributes to global warming. - [Field-1]	old	6	5.63636	2
30	scientist	In terms of contribution to global warming, pork is the most environmentally dangerous food. - [Field-1]	old	1	5.63636	2
30	skeptic	Surface air temperatures were the same from the first decade of the twenty-first century (2000-2009) to the last decade of the twentieth century (1990-1999). - [Field-1]	old	1	5.63636	2
30	skeptic	Global sea level has been rising at the same rate for the past 2000 years. - [Field-1]	old	1	5.63636	2
30	skeptic	Urban heat has not significantly influenced temperature records over the 20th century. - [Field-1]	old	1	5.63636	2
30	skeptic	Cold weather has nothing to do with the long-term trend of increasing global temperatures. - [Field-1]	old	6	5.63636	2
31	scientist	Climate change models successfully reproduce global land, air, and ocean temperatures since 1900. - [Field-1]	old	6	5.72727	1
31	scientist	Antarctica is gaining sea ice but losing land ice at an accelerating rate. - [Field-1]	old	5	5.72727	1
31	scientist	The Earth is expected to warm 18°F (10°C) by the end of the century. - [Field-1]	old	6	5.72727	1
31	scientist	The golden toad was the first species to have gone extinct due to climate change. - [Field-1]	old	4	5.72727	1
31	skeptic	Capitalism decreases human involvement in climate change. - [Field-1]	old	5	5.72727	1
31	skeptic	Emails seized from prominent climate scientists suggest conspiracy and data manipulation. - [Field-1]	old	6	5.72727	1
31	skeptic	Previous periods have been warmer than the present despite CO2 levels being lower than they are now. - [Field-1]	old	6	5.72727	1
31	skeptic	Global warming will not increase the risk of skin cancer in human beings. - [Field-1]	old	6	5.72727	1
31	scientist	The hottest years on record globally are 2005 and 2010. - [Field-1]	new	5	5.72727	1
31	scientist	Sea levels around the world have risen nearly 20cm in the last 120 years. - [Field-1]	new	5	5.72727	1
31	scientist	Nuclear power generation contributes to global warming. - [Field-1]	new	4	5.72727	1
31	scientist	In terms of contribution to global warming, pork is the most environmentally dangerous food. - [Field-1]	new	4	5.72727	1
31	skeptic	Surface air temperatures were the same from the first decade of the twenty-first century (2000-2009) to the last decade of the twentieth century (1990-1999). - [Field-1]	new	5	5.72727	1
31	skeptic	Global sea level has been rising at the same rate for the past 2000 years. - [Field-1]	new	5	5.72727	1
31	skeptic	Urban heat has not significantly influenced temperature records over the 20th century. - [Field-1]	new	5	5.72727	1
31	skeptic	Cold weather has nothing to do with the long-term trend of increasing global temperatures. - [Field-1]	new	5	5.72727	1
32	scientist	Climate change models successfully reproduce global land, air, and ocean temperatures since 1900. - [Field-1]	new	3	5.81818	2
32	scientist	Antarctica is gaining sea ice but losing land ice at an accelerating rate. - [Field-1]	new	4	5.81818	2
32	scientist	The Earth is expected to warm 18°F (10°C) by the end of the century. - [Field-1]	new	1	5.81818	2
32	scientist	The golden toad was the first species to have gone extinct due to climate change. - [Field-1]	new	2	5.81818	2
32	skeptic	Capitalism decreases human involvement in climate change. - [Field-1]	new	5	5.81818	2
32	skeptic	Emails seized from prominent climate scientists suggest conspiracy and data manipulation. - [Field-1]	new	1	5.81818	2
32	skeptic	Previous periods have been warmer than the present despite CO2 levels being lower than they are now. - [Field-1]	new	4	5.81818	2
32	skeptic	Global warming will not increase the risk of skin cancer in human beings. - [Field-1]	new	2	5.81818	2
32	scientist	The hottest years on record globally are 2005 and 2010. - [Field-1]	old	2	5.81818	2
32	scientist	Sea levels around the world have risen nearly 20cm in the last 120 years. - [Field-1]	old	5	5.81818	2
32	scientist	Nuclear power generation contributes to global warming. - [Field-1]	old	2	5.81818	2
32	scientist	In terms of contribution to global warming, pork is the most environmentally dangerous food. - [Field-1]	old	2	5.81818	2
32	skeptic	Surface air temperatures were the same from the first decade of the twenty-first century (2000-2009) to the last decade of the twentieth century (1990-1999). - [Field-1]	old	2	5.81818	2
32	skeptic	Global sea level has been rising at the same rate for the past 2000 years. - [Field-1]	old	1	5.81818	2
32	skeptic	Urban heat has not significantly influenced temperature records over the 20th century. - [Field-1]	old	4	5.81818	2
32	skeptic	Cold weather has nothing to do with the long-term trend of increasing global temperatures. - [Field-1]	old	3	5.81818	2
33	scientist	Climate change models successfully reproduce global land, air, and ocean temperatures since 1900. - [Field-1]	old	5	5.90909	1
33	scientist	Antarctica is gaining sea ice but losing land ice at an accelerating rate. - [Field-1]	old	4	5.90909	1
33	scientist	The Earth is expected to warm 18°F (10°C) by the end of the century. - [Field-1]	old	3	5.90909	1
33	scientist	The golden toad was the first species to have gone extinct due to climate change. - [Field-1]	old	2	5.90909	1
33	skeptic	Capitalism decreases human involvement in climate change. - [Field-1]	old	1	5.90909	1
33	skeptic	Emails seized from prominent climate scientists suggest conspiracy and data manipulation. - [Field-1]	old	2	5.90909	1
33	skeptic	Previous periods have been warmer than the present despite CO2 levels being lower than they are now. - [Field-1]	old	4	5.90909	1
33	skeptic	Global warming will not increase the risk of skin cancer in human beings. - [Field-1]	old	2	5.90909	1
33	scientist	The hottest years on record globally are 2005 and 2010. - [Field-1]	new	3	5.90909	1
33	scientist	Sea levels around the world have risen nearly 20cm in the last 120 years. - [Field-1]	new	4	5.90909	1
33	scientist	Nuclear power generation contributes to global warming. - [Field-1]	new	2	5.90909	1
33	scientist	In terms of contribution to global warming, pork is the most environmentally dangerous food. - [Field-1]	new	4	5.90909	1
33	skeptic	Surface air temperatures were the same from the first decade of the twenty-first century (2000-2009) to the last decade of the twentieth century (1990-1999). - [Field-1]	new	4	5.90909	1
33	skeptic	Global sea level has been rising at the same rate for the past 2000 years. - [Field-1]	new	2	5.90909	1
33	skeptic	Urban heat has not significantly influenced temperature records over the 20th century. - [Field-1]	new	2	5.90909	1
33	skeptic	Cold weather has nothing to do with the long-term trend of increasing global temperatures. - [Field-1]	new	2	5.90909	1
34	scientist	Climate change models successfully reproduce global land, air, and ocean temperatures since 1900. - [Field-1]	old	5	6	1
34	scientist	Antarctica is gaining sea ice but losing land ice at an accelerating rate. - [Field-1]	old	5	6	1
34	scientist	The Earth is expected to warm 18°F (10°C) by the end of the century. - [Field-1]	old	5	6	1
34	scientist	The golden toad was the first species to have gone extinct due to climate change. - [Field-1]	old	4	6	1
34	skeptic	Capitalism decreases human involvement in climate change. - [Field-1]	old	4	6	1
34	skeptic	Emails seized from prominent climate scientists suggest conspiracy and data manipulation. - [Field-1]	old	4	6	1
34	skeptic	Previous periods have been warmer than the present despite CO2 levels being lower than they are now. - [Field-1]	old	6	6	1
34	skeptic	Global warming will not increase the risk of skin cancer in human beings. - [Field-1]	old	5	6	1
34	scientist	The hottest years on record globally are 2005 and 2010. - [Field-1]	new	5	6	1
34	scientist	Sea levels around the world have risen nearly 20cm in the last 120 years. - [Field-1]	new	5	6	1
34	scientist	Nuclear power generation contributes to global warming. - [Field-1]	new	4	6	1
34	scientist	In terms of contribution to global warming, pork is the most environmentally dangerous food. - [Field-1]	new	5	6	1
34	skeptic	Surface air temperatures were the same from the first decade of the twenty-first century (2000-2009) to the last decade of the twentieth century (1990-1999). - [Field-1]	new	6	6	1
34	skeptic	Global sea level has been rising at the same rate for the past 2000 years. - [Field-1]	new	6	6	1
34	skeptic	Urban heat has not significantly influenced temperature records over the 20th century. - [Field-1]	new	4	6	1
34	skeptic	Cold weather has nothing to do with the long-term trend of increasing global temperatures. - [Field-1]	new	5	6	1
35	scientist	Climate change models successfully reproduce global land, air, and ocean temperatures since 1900. - [Field-1]	new	3	6.09091	2
35	scientist	Antarctica is gaining sea ice but losing land ice at an accelerating rate. - [Field-1]	new	4	6.09091	2
35	scientist	The Earth is expected to warm 18°F (10°C) by the end of the century. - [Field-1]	new	4	6.09091	2
35	scientist	The golden toad was the first species to have gone extinct due to climate change. - [Field-1]	new	3	6.09091	2
35	skeptic	Capitalism decreases human involvement in climate change. - [Field-1]	new	3	6.09091	2
35	skeptic	Emails seized from prominent climate scientists suggest conspiracy and data manipulation. - [Field-1]	new	3	6.09091	2
35	skeptic	Previous periods have been warmer than the present despite CO2 levels being lower than they are now. - [Field-1]	new	3	6.09091	2
35	skeptic	Global warming will not increase the risk of skin cancer in human beings. - [Field-1]	new	2	6.09091	2
35	scientist	The hottest years on record globally are 2005 and 2010. - [Field-1]	old	6	6.09091	2
35	scientist	Sea levels around the world have risen nearly 20cm in the last 120 years. - [Field-1]	old	6	6.09091	2
35	scientist	Nuclear power generation contributes to global warming. - [Field-1]	old	6	6.09091	2
35	scientist	In terms of contribution to global warming, pork is the most environmentally dangerous food. - [Field-1]	old	6	6.09091	2
35	skeptic	Surface air temperatures were the same from the first decade of the twenty-first century (2000-2009) to the last decade of the twentieth century (1990-1999). - [Field-1]	old	6	6.09091	2
35	skeptic	Global sea level has been rising at the same rate for the past 2000 years. - [Field-1]	old	6	6.09091	2
35	skeptic	Urban heat has not significantly influenced temperature records over the 20th century. - [Field-1]	old	6	6.09091	2
35	skeptic	Cold weather has nothing to do with the long-term trend of increasing global temperatures. - [Field-1]	old	6	6.09091	2
36	scientist	Climate change models successfully reproduce global land, air, and ocean temperatures since 1900. - [Field-1]	old	3	6.09091	1
36	scientist	Antarctica is gaining sea ice but losing land ice at an accelerating rate. - [Field-1]	old	6	6.09091	1
36	scientist	The Earth is expected to warm 18°F (10°C) by the end of the century. - [Field-1]	old	6	6.09091	1
36	scientist	The golden toad was the first species to have gone extinct due to climate change. - [Field-1]	old	6	6.09091	1
36	skeptic	Capitalism decreases human involvement in climate change. - [Field-1]	old	6	6.09091	1
36	skeptic	Emails seized from prominent climate scientists suggest conspiracy and data manipulation. - [Field-1]	old	6	6.09091	1
36	skeptic	Previous periods have been warmer than the present despite CO2 levels being lower than they are now. - [Field-1]	old	3	6.09091	1
36	skeptic	Global warming will not increase the risk of skin cancer in human beings. - [Field-1]	old	6	6.09091	1
36	scientist	The hottest years on record globally are 2005 and 2010. - [Field-1]	new	3	6.09091	1
36	scientist	Sea levels around the world have risen nearly 20cm in the last 120 years. - [Field-1]	new	4	6.09091	1
36	scientist	Nuclear power generation contributes to global warming. - [Field-1]	new	2	6.09091	1
36	scientist	In terms of contribution to global warming, pork is the most environmentally dangerous food. - [Field-1]	new	5	6.09091	1
36	skeptic	Surface air temperatures were the same from the first decade of the twenty-first century (2000-2009) to the last decade of the twentieth century (1990-1999). - [Field-1]	new	4	6.09091	1
36	skeptic	Global sea level has been rising at the same rate for the past 2000 years. - [Field-1]	new	3	6.09091	1
36	skeptic	Urban heat has not significantly influenced temperature records over the 20th century. - [Field-1]	new	2	6.09091	1
36	skeptic	Cold weather has nothing to do with the long-term trend of increasing global temperatures. - [Field-1]	new	3	6.09091	1
37	scientist	Climate change models successfully reproduce global land, air, and ocean temperatures since 1900. - [Field-1]	old	4	6.09091	1
37	scientist	Antarctica is gaining sea ice but losing land ice at an accelerating rate. - [Field-1]	old	5	6.09091	1
37	scientist	The Earth is expected to warm 18°F (10°C) by the end of the century. - [Field-1]	old	3	6.09091	1
37	scientist	The golden toad was the first species to have gone extinct due to climate change. - [Field-1]	old	4	6.09091	1
37	skeptic	Capitalism decreases human involvement in climate change. - [Field-1]	old	3	6.09091	1
37	skeptic	Emails seized from prominent climate scientists suggest conspiracy and data manipulation. - [Field-1]	old	4	6.09091	1
37	skeptic	Previous periods have been warmer than the present despite CO2 levels being lower than they are now. - [Field-1]	old	6	6.09091	1
37	skeptic	Global warming will not increase the risk of skin cancer in human beings. - [Field-1]	old	5	6.09091	1
37	scientist	The hottest years on record globally are 2005 and 2010. - [Field-1]	new	4	6.09091	1
37	scientist	Sea levels around the world have risen nearly 20cm in the last 120 years. - [Field-1]	new	3	6.09091	1
37	scientist	Nuclear power generation contributes to global warming. - [Field-1]	new	2	6.09091	1
37	scientist	In terms of contribution to global warming, pork is the most environmentally dangerous food. - [Field-1]	new	5	6.09091	1
37	skeptic	Surface air temperatures were the same from the first decade of the twenty-first century (2000-2009) to the last decade of the twentieth century (1990-1999). - [Field-1]	new	2	6.09091	1
37	skeptic	Global sea level has been rising at the same rate for the past 2000 years. - [Field-1]	new	5	6.09091	1
37	skeptic	Urban heat has not significantly influenced temperature records over the 20th century. - [Field-1]	new	2	6.09091	1
37	skeptic	Cold weather has nothing to do with the long-term trend of increasing global temperatures. - [Field-1]	new	4	6.09091	1
38	scientist	Climate change models successfully reproduce global land, air, and ocean temperatures since 1900. - [Field-1]	old	2	6.18182	1
38	scientist	Antarctica is gaining sea ice but losing land ice at an accelerating rate. - [Field-1]	old	6	6.18182	1
38	scientist	The Earth is expected to warm 18°F (10°C) by the end of the century. - [Field-1]	old	6	6.18182	1
38	scientist	The golden toad was the first species to have gone extinct due to climate change. - [Field-1]	old	4	6.18182	1
38	skeptic	Capitalism decreases human involvement in climate change. - [Field-1]	old	1	6.18182	1
38	skeptic	Emails seized from prominent climate scientists suggest conspiracy and data manipulation. - [Field-1]	old	3	6.18182	1
38	skeptic	Previous periods have been warmer than the present despite CO2 levels being lower than they are now. - [Field-1]	old	3	6.18182	1
38	skeptic	Global warming will not increase the risk of skin cancer in human beings. - [Field-1]	old	1	6.18182	1
38	scientist	The hottest years on record globally are 2005 and 2010. - [Field-1]	new	4	6.18182	1
38	scientist	Sea levels around the world have risen nearly 20cm in the last 120 years. - [Field-1]	new	6	6.18182	1
38	scientist	Nuclear power generation contributes to global warming. - [Field-1]	new	4	6.18182	1
38	scientist	In terms of contribution to global warming, pork is the most environmentally dangerous food. - [Field-1]	new	1	6.18182	1
38	skeptic	Surface air temperatures were the same from the first decade of the twenty-first century (2000-2009) to the last decade of the twentieth century (1990-1999). - [Field-1]	new	1	6.18182	1
38	skeptic	Global sea level has been rising at the same rate for the past 2000 years. - [Field-1]	new	2	6.18182	1
38	skeptic	Urban heat has not significantly influenced temperature records over the 20th century. - [Field-1]	new	3	6.18182	1
38	skeptic	Cold weather has nothing to do with the long-term trend of increasing global temperatures. - [Field-1]	new	5	6.18182	1
39	scientist	Climate change models successfully reproduce global land, air, and ocean temperatures since 1900. - [Field-1]	old	4	6.18182	1
39	scientist	Antarctica is gaining sea ice but losing land ice at an accelerating rate. - [Field-1]	old	5	6.18182	1
39	scientist	The Earth is expected to warm 18°F (10°C) by the end of the century. - [Field-1]	old	6	6.18182	1
39	scientist	The golden toad was the first species to have gone extinct due to climate change. - [Field-1]	old	1	6.18182	1
39	skeptic	Capitalism decreases human involvement in climate change. - [Field-1]	old	1	6.18182	1
39	skeptic	Emails seized from prominent climate scientists suggest conspiracy and data manipulation. - [Field-1]	old	1	6.18182	1
39	skeptic	Previous periods have been warmer than the present despite CO2 levels being lower than they are now. - [Field-1]	old	5	6.18182	1
39	skeptic	Global warming will not increase the risk of skin cancer in human beings. - [Field-1]	old	1	6.18182	1
39	scientist	The hottest years on record globally are 2005 and 2010. - [Field-1]	new	2	6.18182	1
39	scientist	Sea levels around the world have risen nearly 20cm in the last 120 years. - [Field-1]	new	4	6.18182	1
39	scientist	Nuclear power generation contributes to global warming. - [Field-1]	new	3	6.18182	1
39	scientist	In terms of contribution to global warming, pork is the most environmentally dangerous food. - [Field-1]	new	2	6.18182	1
39	skeptic	Surface air temperatures were the same from the first decade of the twenty-first century (2000-2009) to the last decade of the twentieth century (1990-1999). - [Field-1]	new	4	6.18182	1
39	skeptic	Global sea level has been rising at the same rate for the past 2000 years. - [Field-1]	new	1	6.18182	1
39	skeptic	Urban heat has not significantly influenced temperature records over the 20th century. - [Field-1]	new	1	6.18182	1
39	skeptic	Cold weather has nothing to do with the long-term trend of increasing global temperatures. - [Field-1]	new	1	6.18182	1
40	scientist	Climate change models successfully reproduce global land, air, and ocean temperatures since 1900. - [Field-1]	old	6	6.18182	1
40	scientist	Antarctica is gaining sea ice but losing land ice at an accelerating rate. - [Field-1]	old	3	6.18182	1
40	scientist	The Earth is expected to warm 18°F (10°C) by the end of the century. - [Field-1]	old	6	6.18182	1
40	scientist	The golden toad was the first species to have gone extinct due to climate change. - [Field-1]	old	2	6.18182	1
40	skeptic	Capitalism decreases human involvement in climate change. - [Field-1]	old	6	6.18182	1
40	skeptic	Emails seized from prominent climate scientists suggest conspiracy and data manipulation. - [Field-1]	old	1	6.18182	1
40	skeptic	Previous periods have been warmer than the present despite CO2 levels being lower than they are now. - [Field-1]	old	5	6.18182	1
40	skeptic	Global warming will not increase the risk of skin cancer in human beings. - [Field-1]	old	1	6.18182	1
40	scientist	The hottest years on record globally are 2005 and 2010. - [Field-1]	new	5	6.18182	1
40	scientist	Sea levels around the world have risen nearly 20cm in the last 120 years. - [Field-1]	new	5	6.18182	1
40	scientist	Nuclear power generation contributes to global warming. - [Field-1]	new	3	6.18182	1
40	scientist	In terms of contribution to global warming, pork is the most environmentally dangerous food. - [Field-1]	new	4	6.18182	1
40	skeptic	Surface air temperatures were the same from the first decade of the twenty-first century (2000-2009) to the last decade of the twentieth century (1990-1999). - [Field-1]	new	1	6.18182	1
40	skeptic	Global sea level has been rising at the same rate for the past 2000 years. - [Field-1]	new	3	6.18182	1
40	skeptic	Urban heat has not significantly influenced temperature records over the 20th century. - [Field-1]	new	1	6.18182	1
40	skeptic	Cold weather has nothing to do with the long-term trend of increasing global temperatures. - [Field-1]	new	6	6.18182	1
41	scientist	Climate change models successfully reproduce global land, air, and ocean temperatures since 1900. - [Field-1]	new	4	6.27273	2
41	scientist	Antarctica is gaining sea ice but losing land ice at an accelerating rate. - [Field-1]	new	6	6.27273	2
41	scientist	The Earth is expected to warm 18°F (10°C) by the end of the century. - [Field-1]	new	5	6.27273	2
41	scientist	The golden toad was the first species to have gone extinct due to climate change. - [Field-1]	new	6	6.27273	2
41	skeptic	Capitalism decreases human involvement in climate change. - [Field-1]	new	6	6.27273	2
41	skeptic	Emails seized from prominent climate scientists suggest conspiracy and data manipulation. - [Field-1]	new	5	6.27273	2
41	skeptic	Previous periods have been warmer than the present despite CO2 levels being lower than they are now. - [Field-1]	new	5	6.27273	2
41	skeptic	Global warming will not increase the risk of skin cancer in human beings. - [Field-1]	new	6	6.27273	2
41	scientist	The hottest years on record globally are 2005 and 2010. - [Field-1]	old	6	6.27273	2
41	scientist	Sea levels around the world have risen nearly 20cm in the last 120 years. - [Field-1]	old	5	6.27273	2
41	scientist	Nuclear power generation contributes to global warming. - [Field-1]	old	6	6.27273	2
41	scientist	In terms of contribution to global warming, pork is the most environmentally dangerous food. - [Field-1]	old	5	6.27273	2
41	skeptic	Surface air temperatures were the same from the first decade of the twenty-first century (2000-2009) to the last decade of the twentieth century (1990-1999). - [Field-1]	old	5	6.27273	2
41	skeptic	Global sea level has been rising at the same rate for the past 2000 years. - [Field-1]	old	6	6.27273	2
41	skeptic	Urban heat has not significantly influenced temperature records over the 20th century. - [Field-1]	old	5	6.27273	2
41	skeptic	Cold weather has nothing to do with the long-term trend of increasing global temperatures. - [Field-1]	old	6	6.27273	2
42	scientist	Climate change models successfully reproduce global land, air, and ocean temperatures since 1900. - [Field-1]	new	4	6.36364	2
42	scientist	Antarctica is gaining sea ice but losing land ice at an accelerating rate. - [Field-1]	new	6	6.36364	2
42	scientist	The Earth is expected to warm 18°F (10°C) by the end of the century. - [Field-1]	new	6	6.36364	2
42	scientist	The golden toad was the first species to have gone extinct due to climate change. - [Field-1]	new	3	6.36364	2
42	skeptic	Capitalism decreases human involvement in climate change. - [Field-1]	new	5	6.36364	2
42	skeptic	Emails seized from prominent climate scientists suggest conspiracy and data manipulation. - [Field-1]	new	1	6.36364	2
42	skeptic	Previous periods have been warmer than the present despite CO2 levels being lower than they are now. - [Field-1]	new	2	6.36364	2
42	skeptic	Global warming will not increase the risk of skin cancer in human beings. - [Field-1]	new	2	6.36364	2
42	scientist	The hottest years on record globally are 2005 and 2010. - [Field-1]	old	4	6.36364	2
42	scientist	Sea levels around the world have risen nearly 20cm in the last 120 years. - [Field-1]	old	6	6.36364	2
42	scientist	Nuclear power generation contributes to global warming. - [Field-1]	old	4	6.36364	2
42	scientist	In terms of contribution to global warming, pork is the most environmentally dangerous food. - [Field-1]	old	6	6.36364	2
42	skeptic	Surface air temperatures were the same from the first decade of the twenty-first century (2000-2009) to the last decade of the twentieth century (1990-1999). - [Field-1]	old	3	6.36364	2
42	skeptic	Global sea level has been rising at the same rate for the past 2000 years. - [Field-1]	old	3	6.36364	2
42	skeptic	Urban heat has not significantly influenced temperature records over the 20th century. - [Field-1]	old	3	6.36364	2
42	skeptic	Cold weather has nothing to do with the long-term trend of increasing global temperatures. - [Field-1]	old	4	6.36364	2
43	scientist	Climate change models successfully reproduce global land, air, and ocean temperatures since 1900. - [Field-1]	new	4	6.36364	2
43	scientist	Antarctica is gaining sea ice but losing land ice at an accelerating rate. - [Field-1]	new	3	6.36364	2
43	scientist	The Earth is expected to warm 18°F (10°C) by the end of the century. - [Field-1]	new	3	6.36364	2
43	scientist	The golden toad was the first species to have gone extinct due to climate change. - [Field-1]	new	3	6.36364	2
43	skeptic	Capitalism decreases human involvement in climate change. - [Field-1]	new	4	6.36364	2
43	skeptic	Emails seized from prominent climate scientists suggest conspiracy and data manipulation. - [Field-1]	new	2	6.36364	2
43	skeptic	Previous periods have been warmer than the present despite CO2 levels being lower than they are now. - [Field-1]	new	4	6.36364	2
43	skeptic	Global warming will not increase the risk of skin cancer in human beings. - [Field-1]	new	3	6.36364	2
43	scientist	The hottest years on record globally are 2005 and 2010. - [Field-1]	old	4	6.36364	2
43	scientist	Sea levels around the world have risen nearly 20cm in the last 120 years. - [Field-1]	old	5	6.36364	2
43	scientist	Nuclear power generation contributes to global warming. - [Field-1]	old	4	6.36364	2
43	scientist	In terms of contribution to global warming, pork is the most environmentally dangerous food. - [Field-1]	old	4	6.36364	2
43	skeptic	Surface air temperatures were the same from the first decade of the twenty-first century (2000-2009) to the last decade of the twentieth century (1990-1999). - [Field-1]	old	4	6.36364	2
43	skeptic	Global sea level has been rising at the same rate for the past 2000 years. - [Field-1]	old	1	6.36364	2
43	skeptic	Urban heat has not significantly influenced temperature records over the 20th century. - [Field-1]	old	4	6.36364	2
43	skeptic	Cold weather has nothing to do with the long-term trend of increasing global temperatures. - [Field-1]	old	2	6.36364	2
44	scientist	Climate change models successfully reproduce global land, air, and ocean temperatures since 1900. - [Field-1]	old	6	6.36364	1
44	scientist	Antarctica is gaining sea ice but losing land ice at an accelerating rate. - [Field-1]	old	6	6.36364	1
44	scientist	The Earth is expected to warm 18°F (10°C) by the end of the century. - [Field-1]	old	6	6.36364	1
44	scientist	The golden toad was the first species to have gone extinct due to climate change. - [Field-1]	old	6	6.36364	1
44	skeptic	Capitalism decreases human involvement in climate change. - [Field-1]	old	6	6.36364	1
44	skeptic	Emails seized from prominent climate scientists suggest conspiracy and data manipulation. - [Field-1]	old	6	6.36364	1
44	skeptic	Previous periods have been warmer than the present despite CO2 levels being lower than they are now. - [Field-1]	old	6	6.36364	1
44	skeptic	Global warming will not increase the risk of skin cancer in human beings. - [Field-1]	old	1	6.36364	1
44	scientist	The hottest years on record globally are 2005 and 2010. - [Field-1]	new	6	6.36364	1
44	scientist	Sea levels around the world have risen nearly 20cm in the last 120 years. - [Field-1]	new	6	6.36364	1
44	scientist	Nuclear power generation contributes to global warming. - [Field-1]	new	1	6.36364	1
44	scientist	In terms of contribution to global warming, pork is the most environmentally dangerous food. - [Field-1]	new	1	6.36364	1
44	skeptic	Surface air temperatures were the same from the first decade of the twenty-first century (2000-2009) to the last decade of the twentieth century (1990-1999). - [Field-1]	new	1	6.36364	1
44	skeptic	Global sea level has been rising at the same rate for the past 2000 years. - [Field-1]	new	1	6.36364	1
44	skeptic	Urban heat has not significantly influenced temperature records over the 20th century. - [Field-1]	new	1	6.36364	1
44	skeptic	Cold weather has nothing to do with the long-term trend of increasing global temperatures. - [Field-1]	new	6	6.36364	1
45	scientist	Climate change models successfully reproduce global land, air, and ocean temperatures since 1900. - [Field-1]	new	4	6.45455	2
45	scientist	Antarctica is gaining sea ice but losing land ice at an accelerating rate. - [Field-1]	new	5	6.45455	2
45	scientist	The Earth is expected to warm 18°F (10°C) by the end of the century. - [Field-1]	new	4	6.45455	2
45	scientist	The golden toad was the first species to have gone extinct due to climate change. - [Field-1]	new	2	6.45455	2
45	skeptic	Capitalism decreases human involvement in climate change. - [Field-1]	new	1	6.45455	2
45	skeptic	Emails seized from prominent climate scientists suggest conspiracy and data manipulation. - [Field-1]	new	2	6.45455	2
45	skeptic	Previous periods have been warmer than the present despite CO2 levels being lower than they are now. - [Field-1]	new	2	6.45455	2
45	skeptic	Global warming will not increase the risk of skin cancer in human beings. - [Field-1]	new	2	6.45455	2
45	scientist	The hottest years on record globally are 2005 and 2010. - [Field-1]	old	4	6.45455	2
45	scientist	Sea levels around the world have risen nearly 20cm in the last 120 years. - [Field-1]	old	4	6.45455	2
45	scientist	Nuclear power generation contributes to global warming. - [Field-1]	old	3	6.45455	2
45	scientist	In terms of contribution to global warming, pork is the most environmentally dangerous food. - [Field-1]	old	2	6.45455	2
45	skeptic	Surface air temperatures were the same from the first decade of the twenty-first century (2000-2009) to the last decade of the twentieth century (1990-1999). - [Field-1]	old	2	6.45455	2
45	skeptic	Global sea level has been rising at the same rate for the past 2000 years. - [Field-1]	old	2	6.45455	2
45	skeptic	Urban heat has not significantly influenced temperature records over the 20th century. - [Field-1]	old	2	6.45455	2
45	skeptic	Cold weather has nothing to do with the long-term trend of increasing global temperatures. - [Field-1]	old	5	6.45455	2
46	scientist	Climate change models successfully reproduce global land, air, and ocean temperatures since 1900. - [Field-1]	old	4	6.45455	1
46	scientist	Antarctica is gaining sea ice but losing land ice at an accelerating rate. - [Field-1]	old	6	6.45455	1
46	scientist	The Earth is expected to warm 18°F (10°C) by the end of the century. - [Field-1]	old	2	6.45455	1
46	scientist	The golden toad was the first species to have gone extinct due to climate change. - [Field-1]	old	6	6.45455	1
46	skeptic	Capitalism decreases human involvement in climate change. - [Field-1]	old	1	6.45455	1
46	skeptic	Emails seized from prominent climate scientists suggest conspiracy and data manipulation. - [Field-1]	old	4	6.45455	1
46	skeptic	Previous periods have been warmer than the present despite CO2 levels being lower than they are now. - [Field-1]	old	4	6.45455	1
46	skeptic	Global warming will not increase the risk of skin cancer in human beings. - [Field-1]	old	1	6.45455	1
46	scientist	The hottest years on record globally are 2005 and 2010. - [Field-1]	new	1	6.45455	1
46	scientist	Sea levels around the world have risen nearly 20cm in the last 120 years. - [Field-1]	new	5	6.45455	1
46	scientist	Nuclear power generation contributes to global warming. - [Field-1]	new	3	6.45455	1
46	scientist	In terms of contribution to global warming, pork is the most environmentally dangerous food. - [Field-1]	new	2	6.45455	1
46	skeptic	Surface air temperatures were the same from the first decade of the twenty-first century (2000-2009) to the last decade of the twentieth century (1990-1999). - [Field-1]	new	1	6.45455	1
46	skeptic	Global sea level has been rising at the same rate for the past 2000 years. - [Field-1]	new	1	6.45455	1
46	skeptic	Urban heat has not significantly influenced temperature records over the 20th century. - [Field-1]	new	1	6.45455	1
46	skeptic	Cold weather has nothing to do with the long-term trend of increasing global temperatures. - [Field-1]	new	1	6.45455	1
47	scientist	Climate change models successfully reproduce global land, air, and ocean temperatures since 1900. - [Field-1]	old	4	6.63636	1
47	scientist	Antarctica is gaining sea ice but losing land ice at an accelerating rate. - [Field-1]	old	5	6.63636	1
47	scientist	The Earth is expected to warm 18°F (10°C) by the end of the century. - [Field-1]	old	6	6.63636	1
47	scientist	The golden toad was the first species to have gone extinct due to climate change. - [Field-1]	old	4	6.63636	1
47	skeptic	Capitalism decreases human involvement in climate change. - [Field-1]	old	2	6.63636	1
47	skeptic	Emails seized from prominent climate scientists suggest conspiracy and data manipulation. - [Field-1]	old	2	6.63636	1
47	skeptic	Previous periods have been warmer than the present despite CO2 levels being lower than they are now. - [Field-1]	old	2	6.63636	1
47	skeptic	Global warming will not increase the risk of skin cancer in human beings. - [Field-1]	old	2	6.63636	1
47	scientist	The hottest years on record globally are 2005 and 2010. - [Field-1]	new	3	6.63636	1
47	scientist	Sea levels around the world have risen nearly 20cm in the last 120 years. - [Field-1]	new	4	6.63636	1
47	scientist	Nuclear power generation contributes to global warming. - [Field-1]	new	5	6.63636	1
47	scientist	In terms of contribution to global warming, pork is the most environmentally dangerous food. - [Field-1]	new	2	6.63636	1
47	skeptic	Surface air temperatures were the same from the first decade of the twenty-first century (2000-2009) to the last decade of the twentieth century (1990-1999). - [Field-1]	new	2	6.63636	1
47	skeptic	Global sea level has been rising at the same rate for the past 2000 years. - [Field-1]	new	2	6.63636	1
47	skeptic	Urban heat has not significantly influenced temperature records over the 20th century. - [Field-1]	new	2	6.63636	1
47	skeptic	Cold weather has nothing to do with the long-term trend of increasing global temperatures. - [Field-1]	new	2	6.63636	1
48	scientist	Climate change models successfully reproduce global land, air, and ocean temperatures since 1900. - [Field-1]	old	5	6.63636	1
48	scientist	Antarctica is gaining sea ice but losing land ice at an accelerating rate. - [Field-1]	old	5	6.63636	1
48	scientist	The Earth is expected to warm 18°F (10°C) by the end of the century. - [Field-1]	old	3	6.63636	1
48	scientist	The golden toad was the first species to have gone extinct due to climate change. - [Field-1]	old	5	6.63636	1
48	skeptic	Capitalism decreases human involvement in climate change. - [Field-1]	old	4	6.63636	1
48	skeptic	Emails seized from prominent climate scientists suggest conspiracy and data manipulation. - [Field-1]	old	2	6.63636	1
48	skeptic	Previous periods have been warmer than the present despite CO2 levels being lower than they are now. - [Field-1]	old	5	6.63636	1
48	skeptic	Global warming will not increase the risk of skin cancer in human beings. - [Field-1]	old	5	6.63636	1
48	scientist	The hottest years on record globally are 2005 and 2010. - [Field-1]	new	2	6.63636	1
48	scientist	Sea levels around the world have risen nearly 20cm in the last 120 years. - [Field-1]	new	4	6.63636	1
48	scientist	Nuclear power generation contributes to global warming. - [Field-1]	new	2	6.63636	1
48	scientist	In terms of contribution to global warming, pork is the most environmentally dangerous food. - [Field-1]	new	2	6.63636	1
48	skeptic	Surface air temperatures were the same from the first decade of the twenty-first century (2000-2009) to the last decade of the twentieth century (1990-1999). - [Field-1]	new	2	6.63636	1
48	skeptic	Global sea level has been rising at the same rate for the past 2000 years. - [Field-1]	new	2	6.63636	1
48	skeptic	Urban heat has not significantly influenced temperature records over the 20th century. - [Field-1]	new	2	6.63636	1
48	skeptic	Cold weather has nothing to do with the long-term trend of increasing global temperatures. - [Field-1]	new	6	6.63636	1
49	scientist	Climate change models successfully reproduce global land, air, and ocean temperatures since 1900. - [Field-1]	new	5	6.63636	2
49	scientist	Antarctica is gaining sea ice but losing land ice at an accelerating rate. - [Field-1]	new	5	6.63636	2
49	scientist	The Earth is expected to warm 18°F (10°C) by the end of the century. - [Field-1]	new	5	6.63636	2
49	scientist	The golden toad was the first species to have gone extinct due to climate change. - [Field-1]	new	4	6.63636	2
49	skeptic	Capitalism decreases human involvement in climate change. - [Field-1]	new	1	6.63636	2
49	skeptic	Emails seized from prominent climate scientists suggest conspiracy and data manipulation. - [Field-1]	new	1	6.63636	2
49	skeptic	Previous periods have been warmer than the present despite CO2 levels being lower than they are now. - [Field-1]	new	1	6.63636	2
49	skeptic	Global warming will not increase the risk of skin cancer in human beings. - [Field-1]	new	1	6.63636	2
49	scientist	The hottest years on record globally are 2005 and 2010. - [Field-1]	old	5	6.63636	2
49	scientist	Sea levels around the world have risen nearly 20cm in the last 120 years. - [Field-1]	old	6	6.63636	2
49	scientist	Nuclear power generation contributes to global warming. - [Field-1]	old	4	6.63636	2
49	scientist	In terms of contribution to global warming, pork is the most environmentally dangerous food. - [Field-1]	old	2	6.63636	2
49	skeptic	Surface air temperatures were the same from the first decade of the twenty-first century (2000-2009) to the last decade of the twentieth century (1990-1999). - [Field-1]	old	1	6.63636	2
49	skeptic	Global sea level has been rising at the same rate for the past 2000 years. - [Field-1]	old	1	6.63636	2
49	skeptic	Urban heat has not significantly influenced temperature records over the 20th century. - [Field-1]	old	1	6.63636	2
49	skeptic	Cold weather has nothing to do with the long-term trend of increasing global temperatures. - [Field-1]	old	6	6.63636	2
50	scientist	Climate change models successfully reproduce global land, air, and ocean temperatures since 1900. - [Field-1]	old	6	6.81818	1
50	scientist	Antarctica is gaining sea ice but losing land ice at an accelerating rate. - [Field-1]	old	4	6.81818	1
50	scientist	The Earth is expected to warm 18°F (10°C) by the end of the century. - [Field-1]	old	5	6.81818	1
50	scientist	The golden toad was the first species to have gone extinct due to climate change. - [Field-1]	old	5	6.81818	1
50	skeptic	Capitalism decreases human involvement in climate change. - [Field-1]	old	1	6.81818	1
50	skeptic	Emails seized from prominent climate scientists suggest conspiracy and data manipulation. - [Field-1]	old	1	6.81818	1
50	skeptic	Previous periods have been warmer than the present despite CO2 levels being lower than they are now. - [Field-1]	old	4	6.81818	1
50	skeptic	Global warming will not increase the risk of skin cancer in human beings. - [Field-1]	old	1	6.81818	1
50	scientist	The hottest years on record globally are 2005 and 2010. - [Field-1]	new	4	6.81818	1
50	scientist	Sea levels around the world have risen nearly 20cm in the last 120 years. - [Field-1]	new	4	6.81818	1
50	scientist	Nuclear power generation contributes to global warming. - [Field-1]	new	2	6.81818	1
50	scientist	In terms of contribution to global warming, pork is the most environmentally dangerous food. - [Field-1]	new	3	6.81818	1
50	skeptic	Surface air temperatures were the same from the first decade of the twenty-first century (2000-2009) to the last decade of the twentieth century (1990-1999). - [Field-1]	new	2	6.81818	1
50	skeptic	Global sea level has been rising at the same rate for the past 2000 years. - [Field-1]	new	3	6.81818	1
50	skeptic	Urban heat has not significantly influenced temperature records over the 20th century. - [Field-1]	new	2	6.81818	1
50	skeptic	Cold weather has nothing to do with the long-term trend of increasing global temperatures. - [Field-1]	new	4	6.81818	1
51	scientist	Climate change models successfully reproduce global land, air, and ocean temperatures since 1900. - [Field-1]	new	6	7	2
51	scientist	Antarctica is gaining sea ice but losing land ice at an accelerating rate. - [Field-1]	new	1	7	2
51	scientist	The Earth is expected to warm 18°F (10°C) by the end of the century. - [Field-1]	new	6	7	2
51	scientist	The golden toad was the first species to have gone extinct due to climate change. - [Field-1]	new	5	7	2
51	skeptic	Capitalism decreases human involvement in climate change. - [Field-1]	new	6	7	2
51	skeptic	Emails seized from prominent climate scientists suggest conspiracy and data manipulation. - [Field-1]	new	1	7	2
51	skeptic	Previous periods have been warmer than the present despite CO2 levels being lower than they are now. - [Field-1]	new	6	7	2
51	skeptic	Global warming will not increase the risk of skin cancer in human beings. - [Field-1]	new	1	7	2
51	scientist	The hottest years on record globally are 2005 and 2010. - [Field-1]	old	5	7	2
51	scientist	Sea levels around the world have risen nearly 20cm in the last 120 years. - [Field-1]	old	5	7	2
51	scientist	Nuclear power generation contributes to global warming. - [Field-1]	old	6	7	2
51	scientist	In terms of contribution to global warming, pork is the most environmentally dangerous food. - [Field-1]	old	2	7	2
51	skeptic	Surface air temperatures were the same from the first decade of the twenty-first century (2000-2009) to the last decade of the twentieth century (1990-1999). - [Field-1]	old	1	7	2
51	skeptic	Global sea level has been rising at the same rate for the past 2000 years. - [Field-1]	old	1	7	2
51	skeptic	Urban heat has not significantly influenced temperature records over the 20th century. - [Field-1]	old	1	7	2
51	skeptic	Cold weather has nothing to do with the long-term trend of increasing global temperatures. - [Field-1]	old	1	7	2
52	scientist	Climate change models successfully reproduce global land, air, and ocean temperatures since 1900. - [Field-1]	new	1	7	2
52	scientist	Antarctica is gaining sea ice but losing land ice at an accelerating rate. - [Field-1]	new	6	7	2
52	scientist	The Earth is expected to warm 18°F (10°C) by the end of the century. - [Field-1]	new	2	7	2
52	scientist	The golden toad was the first species to have gone extinct due to climate change. - [Field-1]	new	3	7	2
52	skeptic	Capitalism decreases human involvement in climate change. - [Field-1]	new	1	7	2
52	skeptic	Emails seized from prominent climate scientists suggest conspiracy and data manipulation. - [Field-1]	new	1	7	2
52	skeptic	Previous periods have been warmer than the present despite CO2 levels being lower than they are now. - [Field-1]	new	1	7	2
52	skeptic	Global warming will not increase the risk of skin cancer in human beings. - [Field-1]	new	1	7	2
52	scientist	The hottest years on record globally are 2005 and 2010. - [Field-1]	old	6	7	2
52	scientist	Sea levels around the world have risen nearly 20cm in the last 120 years. - [Field-1]	old	6	7	2
52	scientist	Nuclear power generation contributes to global warming. - [Field-1]	old	1	7	2
52	scientist	In terms of contribution to global warming, pork is the most environmentally dangerous food. - [Field-1]	old	5	7	2
52	skeptic	Surface air temperatures were the same from the first decade of the twenty-first century (2000-2009) to the last decade of the twentieth century (1990-1999). - [Field-1]	old	1	7	2
52	skeptic	Global sea level has been rising at the same rate for the past 2000 years. - [Field-1]	old	1	7	2
52	skeptic	Urban heat has not significantly influenced temperature records over the 20th century. - [Field-1]	old	1	7	2
52	skeptic	Cold weather has nothing to do with the long-term trend of increasing global temperatures. - [Field-1]	old	5	7	2
