# Supplementary material for: Repetition increases belief in climate-skeptical claims, even for climate science endorsers
Source: PLoS One. 2024 Aug 7;19(8):e0307294. doi: 10.1371/journal.pone.0307294 (PMC11305575; doi:10.1371/journal.pone.0307294)
Supplement: S4 File — (XLSX) [file pone.0307294.s004.xlsx]

## Sheet: Exp 2 dataset
Exclusion	AllScience	Climate change models successfully reproduce global land, air, and ocean temperatures since 1900. - [Field-1]	The Earth is expected to warm 18°F (10°C) by the end of the century. - [Field-1]	Global sea level has been rising at the same rate for the past 2000 years. - [Field-1]	Climate scientists fail to make reliable predictions of weather. - [Field-1]	The lowest temperature recorded on earth is -128.5°F (-89.2°C). - [Field-1]	Cumulonimbus clouds hold up to half a million tons of water. - [Field-1]	The largest hailstone recorded weighed 2.25lbs. - [Field-1]	Port Martin in Antarctica has an average wind speed of 40 mph, and experiences gale force winds for over a hundred days a year. - [Field-1]	Pinecone scales open when a storm is on the way. - [Field-1]	Meteorologists can track weather but their predictions are mainly guesswork. - [Field-1]	The first daily weather forecast ever printed appeared in the London Times in 1901. - [Field-1]	Warm air sinks and then rises as it cools down causing wind. - [Field-1]	The hottest years on record globally are 2016 and 2020. - [Field-1]	An individual's annual carbon footprint for motor vehicles is two times greater compared to their annual carbon footprint for airplane flights. - [Field-1]	Different climate models often predict vastly different global warming outcomes. - [Field-1]	Emails seized from prominent climate scientists suggest conspiracy and data manipulation. - [Field-1]	Hurricanes and tropical storms have been officially named since the 1950s. - [Field-1]	The wind only makes a sound when it blows against an object. - [Field-1]	About 1800 thunderstorms are occurring on earth at any given time. - [Field-1]	The fastest speed a falling raindrop can hit you is 18mph. - [Field-1]	Not all thunderstorms contain lightning. - [Field-1]	The name of the instrument used to measure windspeed is a tellurometer. - [Field-1]	Niagara falls has never frozen completely solid. - [Field-1]	The stock market is unlikely to be affected by weather predictions. - [Field-1]	counterbalance	old	new	old scientist	new scientist	old skeptic	new skeptic	old weather	new weather	SASSY segment	Climate change models successfully reproduce global land, air, and ocean temperatures since 1900. - subjective alignment	The Earth is expected to warm 18°F (10°C) by the end of the century. - subjective alignment	Global sea level has been rising at the same rate for the past 2000 years. - subjective alignment	Climate scientists fail to make reliable predictions of weather. - subjective alignment	The hottest years on record globally are 2016 and 2020. - subjective alignment	An individual's annual carbon footprint for motor vehicles is two times greater compared to their annual carbon footprint for airplane flights. - subjective alignment	Different climate models often predict vastly different global warming outcomes. - subjective alignment	Emails seized from prominent climate scientists suggest conspiracy and data manipulation. - subjective alignment	subjective old	subjective new	all subjective scientist	all subjective skeptic	subjective scientist old	subjective scientist new
No	5.90909	4	4	2	2	4	4	4	5	3	3	4	3	4	5	3	1	4	5	4	4	5	5	4	3	2	3.91667	3.5	4.5	4	2	2	4.25	3.75	Alarmed	scientist	scientist	skeptic	skeptic	scientist	unclear	skeptic	skeptic	4	4	4		4	4
Yes - failed bot check	4.72727	3	3	2	3	3	3	3	3	3	3	3	2	4	3	3	3	4	2	4	3	3	3	3	3	1	2.83333	3.16667	3	3.5	2.5	3	2.875	3.125	Cautious	skeptic	scientist	scientist	unclear	unclear	unclear	unclear	unclear	2.5		3	2	3
Yes - failed bot check	5.18182	4	6	4	5	6	6	5	4	3	4	5	4	5	3	4	4	4	4	5	3	3	4	3	2	1	4.66667	3.66667	5	4	4.5	4	4.625	3.5	Concerned	unclear	skeptic	scientist	skeptic	scientist	unclear	skeptic	scientist	4	4.5	5	4		5
Yes - looked up the answers	3.90909	6	5	6	4	6	6	6	6	6	6	6	6	6	6	6	6	6	6	6	6	6	6	6	6	1	5.75	6	5.5	6	5	6	6	6	Cautious	scientist	scientist	scientist	skeptic	scientist	skeptic	scientist	scientist	5.66667	6	5.75	6	5.5	6
No	5.63636	6	6	6	1	1	3	1	6	6	1	6	6	6	6	1	6	6	6	6	6	6	6	6	1	2	5.16667	4.08333	6	6	3.5	3.5	5.375	3.75	Alarmed	unclear	scientist	scientist	scientist	scientist	scientist	scientist	scientist	4.75	4.33333	6	3.5	6	6
Yes - looked up the answers	4.36364	3	3	3	3	3	3	4	4	3	3	3	3	3	3	3	3	3	3	3	3	3	2	3	3	1	3.16667	2.91667	3	3	3	3	3.25	2.875	Concerned	skeptic	skeptic	skeptic	skeptic	skeptic	skeptic	unclear	skeptic
No	5.18182	5	3	4	4	4	5	5	4	4	5	3	1	6	6	6	6	6	6	6	6	6	6	6	3	2	5.75	3.91667	6	4	6	4	5.625	3.875	Concerned	scientist	scientist	scientist	skeptic	scientist	scientist	skeptic	skeptic	6	4	5	4	6	4
No	6.36364	4	5	4	3	5	3	6	5	5	4	5	5	2	4	3	2	5	1	2	5	6	3	6	4	1	4.5	3.58333	4.5	3	3.5	2.5	4.75	4	Alarmed	scientist	scientist	scientist	skeptic	scientist	scientist	skeptic	skeptic	4.33333	3	3.75	4	4.5	3
Yes - looked up the answers	5.09091	3	5	6	6	6	4	5	3	2	5	6	5	5	5	2	3	6	6	4	3	3	5	2	5	2	4.08333	4.66667	5	4	2.5	6	4.25	4.5	Concerned	scientist	scientist	scientist	scientist	scientist	skeptic	skeptic	skeptic	5	5	4.5	6	5	4
No	6	6	5	6	5	5	5	2	5	5	6	5	2	3	5	5	5	5	6	5	2	5	5	2	5	1	4.75	4.41667	5.5	4	5.5	5	4.375	4.375	Alarmed	skeptic	scientist	skeptic	skeptic	skeptic	scientist	scientist	scientist	5	5	5	5	5	5
Yes - failed bot check	5.45455	5	5	6	5	3	5	6	5	5	5	4	6	4	6	5	5	6	4	5	6	4	5	4	6	1	5	5	5	5	5.5	5	4.875	5	Alarmed	scientist	skeptic	scientist	scientist	scientist	skeptic	scientist	scientist	5.33333	4.66667	4.5	5.25	5	4
Yes - looked up the answers	4.63636	3	3	3	4	3	2	2	3	2	3	3	2	3	3	3	3	3	4	3	3	3	3	3	2	1	2.75	3	3	3	3.5	3	2.5	3	Cautious	skeptic	skeptic	skeptic	skeptic	skeptic	skeptic	skeptic	skeptic
No	5.54545	4	4	1	3	3	2	4	3	3	5	2	2	5	2	3	3	4	5	4	4	4	3	4	5	2	3.83333	3	3.5	4	3	2	4.125	3	Concerned	scientist	scientist	skeptic	skeptic	scientist	scientist	skeptic	skeptic	3.5	4	3.75		3.5	4
Yes - failed bot check	4.90909	3	4	3	4	4	4	4	4	3	4	3	4	6	4	3	4	6	5	4	4	4	3	4	4	2	4.25	3.66667	5	3.5	3.5	3.5	4.25	3.75	Concerned	skeptic	skeptic	skeptic	skeptic	skeptic	unclear	unclear	unclear
No	4.27273	4	4	2	3	4	4	4	4	3	2	4	5	4	5	4	2	4	4	4	4	4	4	4	4	2	3.91667	3.58333	4.5	4	3	2.5	4	3.75	Cautious	unclear	scientist	skeptic	skeptic	scientist	scientist	unclear	skeptic	4.5	4	4.25		4.5	4
No	5.45455	5	5	6	2	6	5	6	6	5	5	6	5	4	5	5	1	5	2	4	6	2	4	1	6	1	5.16667	3.75	5	4.5	4	3	5.5	3.75	Concerned	scientist	scientist	unclear	skeptic	scientist	scientist	unclear	skeptic	5	4.5	4.75		5	4.5
No	5.72727	3	4	1	3	6	6	6	6	4	5	5	6	5	4	2	1	5	4	4	2	2	1	1	3	1	4.58333	2.83333	3.5	4.5	2	1.5	5.5	2.75	Concerned	scientist	unclear	skeptic	skeptic	scientist	unclear	skeptic	skeptic	3	5	4		3	5
Yes - failed bot check	6.81818	4	6	6	5	5	6	5	5	5	6	5	6	5	6	6	5	6	5	6	6	6	5	6	4	2	5.5	5.33333	5.5	5	5.5	5.5	5.5	5.375	Alarmed	scientist	scientist	skeptic	scientist	skeptic	skeptic	skeptic	skeptic		5	5	5		5
Yes - looked up the answers	5.36364	5	5	3	3	5	2	5	3	4	3	4	5	5	3	5	5	5	5	5	2	5	3	5	5	2	4.41667	3.91667	4	5	5	3	4.375	3.875	Concerned	unclear	scientist	skeptic	scientist	skeptic	scientist	scientist	scientist	4.33333	4	4	4	3	5
Yes - looked up the answers	5.09091	5	5	5	5	6	6	6	6	5	6	3	4	5	6	4	4	6	6	4	6	4	5	5	6	1	5.16667	5.08333	5	5.5	5	4	5.25	5.25	Alarmed	scientist	scientist	skeptic	skeptic	scientist	scientist	scientist	scientist	5	4.75	5.25	4	5	5.5
Yes - looked up the answers	4.45455	5	3	5	5	4	3	2	6	4	5	4	4	6	4	4	4	5	4	4	5	5	5	4	5	2	4.58333	4.16667	5	4	4	5	4.625	4	Concerned	unclear	scientist	scientist	scientist	scientist	scientist	scientist	unclear	4.66667	4.33333	4	4.5	5	3
No	4.09091	1	1	3	6	3	4	1	4	3	4	3	1	6	6	6	6	6	6	6	6	6	6	6	6	2	6	2.83333	6	1	6	4.5	6	2.875	Dismissive	scientist	scientist	skeptic	skeptic	scientist	scientist	skeptic	skeptic	6	1	3.5		6	1
No	5.18182	5	6	1	2	3	3	4	5	4	4	4	4	6	6	6	5	6	6	6	6	6	6	6	6	2	5.91667	3.75	6	5.5	5.5	1.5	6	3.875	Alarmed	scientist	scientist	skeptic	skeptic	scientist	scientist	skeptic	skeptic	6	5.5	5.75		6	5.5
Yes - failed bot check	5.45455	5	5	5	5	4	5	5	4	5	4	5	4	5	5	5	4	4	5	4	5	5	5	4	5	2	4.66667	4.66667	5	5	4.5	5	4.625	4.5	Alarmed	skeptic	skeptic	scientist	scientist	skeptic	scientist	scientist	skeptic	5	5	5	5	5
Yes - failed bot check	5.81818	4	6	5	4	4	4	5	5	4	4	3	4	4	4	4	5	5	4	6	5	3	5	5	5	1	4.33333	4.58333	5	4	4.5	4.5	4.125	4.75	Concerned	scientist	scientist	skeptic	scientist	scientist	skeptic	scientist	scientist	4.66667	4.33333	4.5	4.25	5	4
Yes - failed bot check	5.54545	3	4	3	4	5	4	3	3	4	4	5	4	5	3	4	4	3	5	3	4	3	5	3	4	1	3.83333	3.83333	3.5	4	3.5	4	4	3.75	Concerned	skeptic	scientist	scientist	scientist	unclear	skeptic	scientist	skeptic	3.66667	4	4	3.75	4
Yes - looked up the answers	5.72727	2	5	5	5	4	4	5	5	4	5	4	4	5	4	4	4	5	4	5	4	4	4	4	4	2	4.25	4.33333	4.5	3.5	4	5	4.25	4.375	Concerned	skeptic	unclear	scientist	skeptic	skeptic	scientist	skeptic	scientist	4	5	4	4.5	4
Yes - failed bot check	5.36364	4	2	3	5	4	4	5	3	3	5	4	5	4	2	5	3	6	2	3	3	2	5	4	2	1	3.91667	3.41667	3	3	4	4	4.125	3.375	Concerned	unclear	scientist	skeptic	skeptic	scientist	skeptic	skeptic	scientist	2	3.5	3	3	2	4
Yes - looked up the answers	4.63636	4	5	3	3	6	3	3	6	2	3	6	5	3	3	4	3	3	4	3	3	3	3	3	3	1	4.08333	3.16667	4.5	3	3	3.5	4.25	3.125	Cautious	unclear	unclear	unclear	scientist	scientist	skeptic	unclear	scientist	3	3	3	3		3
Yes - failed bot check	5.63636	5	5	5	5	5	5	5	5	5	5	5	5	5	5	5	5	5	5	5	5	5	5	5	5	1	5	5	5	5	5	5	5	5	Cautious	scientist	skeptic	scientist	scientist	scientist	skeptic	scientist	scientist	5	5	5	5	5	5
Yes - looked up the answers	5.81818	5	5	5	5	5	5	5	5	5	5	5	5	5	5	5	5	5	5	5	5	5	5	5	5	2	5	5	5	5	5	5	5	5	Alarmed	skeptic	skeptic	skeptic	scientist	skeptic	scientist	scientist	unclear	5	5	5	5	5
Yes - looked up the answers	5.72727	6	6	6	6	6	6	6	6	6	6	6	6	6	6	6	6	6	6	6	6	6	6	6	6	1	6	6	6	6	6	6	6	6	Concerned	scientist	scientist	scientist	skeptic	skeptic	scientist	scientist	skeptic	6	6	6	6	6	6
Yes - looked up the answers	5.72727	6	6	6	6	6	6	6	6	6	6	6	6	6	6	6	6	6	6	6	6	6	6	6	6	2	6	6	6	6	6	6	6	6	Alarmed	scientist	skeptic	scientist	scientist	scientist	skeptic	skeptic	skeptic	6	6	6	6	6	6
Yes - failed bot check	6.27273	5	5	6	6	6	5	5	5	6	5	5	5	5	5	6	5	5	5	5	5	5	6	4	5	1	5.33333	5.08333	5	5	6	5.5	5.25	5	Concerned	skeptic	scientist	skeptic	skeptic	scientist	scientist	skeptic	skeptic	5	5	5		5	5
Yes - looked up the answers	5.90909	6	6	6	6	6	6	6	6	6	6	6	6	6	6	6	6	6	6	6	6	6	6	6	6	2	6	6	6	6	6	6	6	6	Concerned	skeptic	skeptic	skeptic	skeptic	scientist	skeptic	skeptic	scientist	6		6	6	6
Yes - looked up the answers	5.09091	3	5	3	4	3	4	3	3	4	2	3	4	3	5	4	3	3	3	3	4	4	2	3	3	2	3.33333	3.41667	4	4	3.5	3.5	3.125	3.25	Alarmed	skeptic	skeptic	skeptic	scientist	skeptic	scientist	scientist	scientist	4	4	5	3.75	5
Yes - failed bot check	5.09091	5	4	4	4	5	5	6	6	6	5	4	4	5	6	5	5	6	6	5	5	6	5	5	5	1	4.83333	5.33333	4.5	5.5	4	5	5.125	5.375	Concerned	scientist	scientist	scientist	scientist	skeptic	scientist	skeptic	scientist	4.25	5.5	5.25	4.5	4.5	6
Yes - looked up the answers	5.54545	5	4	3	3	5	3	4	4	5	4	3	4	4	4	5	4	4	4	5	4	5	5	5	5	2	4.5	3.91667	4	4.5	4.5	3	4.625	4	Alarmed	skeptic	scientist	scientist	skeptic	scientist	scientist	scientist	skeptic	4.33333	3.5	4	4	4	4
No	4.45455	2	3	3	3	3	5	2	3	2	2	3	2	5	4	5	3	4	4	2	4	4	5	4	3	2	3.91667	2.75	4.5	2.5	4	3	3.75	2.75	Cautious	skeptic	unclear	skeptic	unclear	unclear	skeptic	scientist	unclear	5			5
Yes - failed bot check	5.09091	5	5	4	5	5	5	4	4	6	5	6	5	4	4	4	5	5	6	5	6	4	5	5	6	1	4.91667	4.91667	5	4	4.5	4.5	5	5.25	Alarmed	scientist	scientist	skeptic	scientist	skeptic	skeptic	skeptic	scientist	5	5	5	5	5
No	5.36364	4	4	4	3	5	4	3	2	4	2	2	3	6	2	5	3	5	5	4	2	3	2	3	3	2	3.58333	3.33333	4	4	4	3.5	3.375	3.125	Alarmed	unclear	scientist	scientist	skeptic	scientist	unclear	scientist	scientist	4.66667	4	5	4	6	4
Yes - failed bot check	4.81818	5	4	3	5	4	3	4	3	3	4	3	5	2	5	5	5	3	3	5	4	4	2	3	5	1	3.83333	3.83333	4.5	3.5	4	5	3.625	3.625	Concerned	scientist	scientist	skeptic	skeptic	scientist	scientist	skeptic	scientist	4.5	4	4	5	4.5	3.5
No	6.54545	5	1	2	1	6	1	6	2	1	2	1	1	6	6	2	6	6	6	6	6	6	6	6	1	2	5.25	2.41667	6	3	4	1.5	5.375	2.5	Alarmed	scientist	unclear	scientist	skeptic	scientist	scientist	skeptic	scientist	6	3.5	5.5	4	6	5
No	5.09091	4	4	4	4	3	4	4	2	3	3	3	3	3	4	5	3	3	6	5	2	5	2	5	2	1	3.41667	3.75	4	3.5	4	4	3.125	3.75	Cautious	skeptic	skeptic	unclear	skeptic	scientist	scientist	skeptic	skeptic		3.5	3.5			3.5
Yes - failed bot check	5	4	5	5	4	3	4	3	4	4	4	4	3	5	4	4	4	3	4	4	5	4	5	4	4	1	3.91667	4.16667	4.5	4.5	4.5	4	3.625	4.125	Concerned	scientist	scientist	skeptic	scientist	scientist	scientist	skeptic	skeptic	4.33333	4.5	4.5	4	4.5	4.5
No	4.45455	4	6	6	6	6	6	6	6	6	6	6	6	2	5	4	4	4	5	2	2	5	3	4	4	1	5.83333	3.66667	5	3.5	6	4	6	3.625	Concerned	scientist	scientist	scientist	skeptic	scientist	skeptic	skeptic	skeptic	5.33333	2	3.5	6	5	2
No	5	4	3	4	5	2	4	4	5	5	3	3	2	5	5	3	5	3	4	4	4	2	4	4	4	2	3.91667	3.66667	5	3.5	4	4.5	3.625	3.5	Cautious	skeptic	scientist	unclear	skeptic	scientist	scientist	skeptic	unclear	5	3	4		5	3
Yes - failed bot check	5.27273	3	5	4	4	5	5	4	3	4	3	5	3	3	3	4	5	5	4	4	4	5	5	4	3	2	4.08333	4	3	4	4.5	4	4.25	4	Alarmed	scientist	skeptic	skeptic	scientist	skeptic	skeptic	scientist	scientist	4.5	3.5	3	4.25		3
No	5.18182	3	5	5	3	6	3	3	5	4	3	3	5	5	4	5	2	3	2	5	5	4	1	6	6	2	4	4	4.5	4	3.5	4	4	4	Concerned	skeptic	skeptic	skeptic	scientist	skeptic	scientist	scientist	scientist	3.66667	3	4	3.25	4
Yes - failed bot check	6	5	5	6	2	3	4	2	3	4	5	6	5	5	2	4	2	5	5	2	5	6	1	1	2	2	3.33333	4.16667	3.5	5	3	4	3.375	4	Alarmed	skeptic	scientist	scientist	scientist	skeptic	skeptic	scientist	scientist	3	4.33333	5	3.5		5
Yes - looked up the answers	5.81818	6	6	6	6	6	6	6	6	6	6	6	6	6	6	6	6	6	6	6	6	6	6	6	6	1	6	6	6	6	6	6	6	6	Cautious	scientist	scientist	scientist	scientist	skeptic	skeptic	scientist	scientist	6	6	6	6	6
Yes - looked up the answers	5.27273	5	5	5	5	5	5	5	6	6	6	5	6	6	6	5	6	5	5	6	5	6	5	6	5	1	5.33333	5.5	5	6	5	5.5	5.5	5.375	Alarmed	scientist	scientist	scientist	scientist	scientist	skeptic	scientist	scientist	5	5.66667	5.5	5.25	5	6
Yes - failed bot check	6.63636	2	6	1	2	2	5	3	3	4	6	2	6	4	4	2	3	5	5	4	4	5	4	1	1	2	3.5	3.5	4	4	2.5	1.5	3.625	3.875	Alarmed	skeptic	scientist	scientist	scientist	skeptic	scientist	skeptic	scientist	3.5	3	5	2.25	4	6
Yes - looked up the answers	6.90909	6	6	6	6	6	6	6	6	6	6	6	6	6	6	6	6	1	6	6	6	1	1	6	6	1	6	4.75	6	6	6	6	6	4.125	Alarmed	scientist	scientist	scientist	scientist	scientist	scientist	scientist	scientist	6	6	6	6	6	6
No	4.36364	3	3	2	4	3	3	2	1	4	3	4	3	4	6	2	4	5	5	5	3	3	4	2	2	2	3.75	2.91667	5	3	3	3	3.625	2.875	Alarmed	scientist	scientist	scientist	skeptic	unclear	skeptic	scientist	skeptic	2	2.66667	3	2		3
Yes - failed bot check	4.90909	2	2	2	2	1	2	2	2	2	2	1	1	6	2	1	2	6	6	6	5	6	6	6	6	2	4.83333	1.75	4	2	1.5	2	5.875	1.625	Alarmed	scientist	scientist	unclear	unclear	skeptic	unclear	skeptic	skeptic		2	2			2
Yes - failed bot check	6.18182	6	6	6	6	6	6	6	6	6	6	6	6	1	4	1	1	1	1	1	1	1	1	1	1	1	6	1.25	6	2.5	6	1	6	1	Alarmed	scientist	scientist	scientist	scientist	unclear	unclear	unclear	scientist	6	1	6	3.5	6
Yes - failed bot check	3.36364	2	2	2	2	5	2	4	5	2	2	5	2	2	2	5	5	2	5	2	2	5	2	5	2	2	3.25	2.91667	2	2	5	2	3.125	3.375	Concerned	skeptic	skeptic	skeptic	skeptic	skeptic	skeptic	skeptic	skeptic
Yes - failed bot check	5.09091	3	4	4	4	5	3	5	3	5	4	5	3	5	4	3	2	4	4	4	3	4	4	5	3	1	4	3.75	3.5	4.5	4	2.5	4.125	3.875	Concerned	skeptic	skeptic	skeptic	unclear	scientist	scientist	scientist	scientist		3.5	4.5	2.5		4.5
Yes - failed bot check	5.27273	2	4	4	4	5	4	4	3	4	4	3	4	3	4	5	4	4	2	5	5	3	4	4	3	2	3.83333	3.75	3.5	3	4.5	4	3.75	3.875	Alarmed	unclear	scientist	scientist	scientist	scientist	scientist	unclear	scientist	3.66667	4	3.75	4	3.5	4
Yes - failed bot check	5	6	6	4	1	6	6	6	6	6	6	6	5	6	5	6	6	5	4	6	4	6	6	6	6	1	5.33333	5.5	6	5.5	2.5	6	5.875	5.375	Concerned	skeptic	skeptic	scientist	scientist	scientist	skeptic	scientist	skeptic	2.5	6	6	4.25		6
No	4.72727	6	6	6	6	6	6	6	6	6	6	6	6	4	4	6	4	2	4	2	6	1	3	3	2	1	6	3.41667	6	4	6	5	6	2.875	Alarmed	scientist	scientist	scientist	scientist	scientist	scientist	scientist	unclear	6	4.66667	5	6	6	4
Yes - failed bot check	5.09091	5	4	4	5	3	5	4	4	3	3	2	5	6	6	3	4	6	6	6	6	6	4	6	2	2	5.08333	3.91667	6	4.5	3.5	4.5	5.25	3.625	Alarmed	unclear	unclear	scientist	scientist	scientist	scientist	unclear	unclear	6	4.5	6	4.5	6
Yes - unfinished	5.90909																									2										.	.	.	.	.	.	.	.
Yes - failed bot check	5.63636	1	2	3	1	2	2	1	1	2	2	1	2	2	1	2	2	2	1	1	2	2	2	1	2	2	1.66667	1.66667	1.5	1.5	2	2	1.625	1.625	Alarmed	skeptic	skeptic	skeptic	skeptic	skeptic	skeptic	scientist	skeptic	2			2
Yes - looked up the answers	5.63636	2	4	2	5	4	3	3	5	3	3	6	4	4	4	2	6	5	1	4	5	2	5	5	6	1	3.66667	4.08333	3	4	3.5	4	3.875	4.125	Alarmed	scientist	skeptic	scientist	skeptic	scientist	skeptic	scientist	skeptic	2	3	3	2	2	4
Yes - looked up the answers	6.72727	1	1	5	2	6	6	6	5	2	6	6	6	6	5	6	5	6	6	6	3	3	6	5	1	2	4.83333	4.33333	5.5	1	5.5	3.5	4.5	5.375	Alarmed	skeptic	scientist	scientist	scientist	scientist	skeptic	scientist	skeptic	6	2.66667	3.5	4.75	6	1
Yes - failed bot check	5.63636	4	4	4	3	6	4	5	3	3	4	5	4	4	4	4	3	4	3	4	6	3	3	3	4	1	4.08333	3.75	4	4	3.5	3.5	4.25	3.75	Concerned	unclear	scientist	unclear	unclear	unclear	unclear	scientist	unclear	4	4	4	4	4
Yes - failed bot check	6.36364	5	5	6	2	6	4	2	3	1	4	6	5	6	5	6	2	6	5	1	4	1	5	6	2	1	4.08333	4.08333	5	5.5	4	4	3.875	3.75	Alarmed	unclear	scientist	scientist	scientist	skeptic	scientist	unclear	scientist	4.33333	3.5	5	3	5	5
No	6.18182	4	4	1	4	5	4	5	5	4	1	4	5	6	6	4	2	6	6	6	4	2	5	5	6	2	4.83333	3.83333	6	4	3	2.5	5	4.125	Cautious	scientist	scientist	skeptic	skeptic	scientist	scientist	skeptic	skeptic	6	4	5		6	4
Yes - failed bot check	4	3	3	2	2	3	3	4	3	3	3	3	3	4	3	3	3	3	4	4	3	4	2	4	3	1	2.91667	3.33333	3	3.5	2	3	3.125	3.375	Cautious	scientist	scientist	scientist	skeptic	unclear	scientist	scientist	scientist	2.66667	3	3	2.5	3	3
No	6.36364	6	6	6	4	6	5	6	4	6	6	6	6	2	5	4	3	3	3	3	3	5	4	3	3	1	5.58333	3.41667	6	3.5	5	3.5	5.625	3.375	Alarmed	scientist	scientist	unclear	skeptic	scientist	scientist	skeptic	skeptic	6	3.5	4.75		6	3.5
No	6.36364	4	5	2	2	5	5	5	5	2	2	5	3	6	5	4	5	2	6	5	4	6	3	5	2	1	3.75	4.41667	4.5	5.5	2	4.5	4	4.125	Alarmed	scientist	scientist	skeptic	skeptic	scientist	skeptic	skeptic	scientist	4.5	5.5	5.25	5	4.5	6
No	5.09091	3	4	3	3	4	2	4	3	3	3	3	3	3	4	3	4	3	3	4	4	5	4	5	3	2	3.75	3.16667	3.5	3.5	3.5	3	3.875	3.125	Cautious	scientist	scientist	scientist	unclear	skeptic	scientist	scientist	unclear	3.5	3.33333	3.75	3	4	3.5
Yes - failed bot check	5.45455	1	2	5	1	1	1	1	5	5	5	5	5	6	6	5	5	5	5	1	1	2	4	1	5	1	3.08333	3.83333	1.5	6	3	5	3.5	3	Alarmed	scientist	scientist	scientist	skeptic	scientist	scientist	scientist	scientist	2.66667	5.5	3.75	5	1.5	6
No	3.18182	4	6	5	2	5	6	5	6	6	1	3	1	4	3	4	4	2	2	5	3	1	1	6	4	1	4.16667	3.25	5	3.5	3.5	4	4.125	3	Dismissive	scientist	scientist	scientist	skeptic	scientist	scientist	skeptic	unclear	5	3.5	4.25	5	5	3.5
Yes - failed bot check	5.54545	4	1	2	2	4	3	1	3	1	1	2	2	2	1	1	2	4	2	3	3	5	2	1	2	2	2.33333	2.16667	1.5	2.5	1.5	2	2.75	2.125	Alarmed	scientist	skeptic	skeptic	skeptic	scientist	skeptic	scientist	skeptic	1.5	4	3	1	2	4
Yes - failed bot check	6.36364	6	1	6	4	6	2	6	6	4	6	4	3	3	5	6	6	2	5	1	6	6	3	1	3	1	4.5	3.91667	3.5	4	5	6	4.625	3.375	Alarmed	unclear	skeptic	scientist	skeptic	scientist	skeptic	scientist	scientist	6	5	3	6		3
Yes - failed bot check	5.90909	3	6	6	6	2	4	3	3	6	5	5	4	5	4	6	6	4	6	4	4	6	5	6	4	2	5	4.41667	4.5	4.5	6	6	4.875	4	Alarmed	scientist	scientist	scientist	scientist	scientist	scientist	scientist	scientist	5.25	5.25	4.5	6	4.5	4.5
Yes - looked up the answers	4.27273	4	3	5	4	1	2	3	2	5	5	2	4	5	3	2	2	6	1	3	2	2	6	4	3	2	3.25	3.33333	4	3.5	2	4.5	3.375	3	Concerned	skeptic	scientist	unclear	scientist	unclear	skeptic	unclear	skeptic		3.5	3	4		3
Yes - failed bot check	4.18182	5	4	3	4	5	3	4	2	2	4	4	5	6	5	3	1	6	6	6	5	3	6	6	1	2	4.5	3.75	5.5	4.5	2	3.5	4.875	3.625	Alarmed	unclear	unclear	scientist	skeptic	scientist	scientist	unclear	skeptic	5.5	3	5.5	3	5.5
Yes - failed bot check	4.90909	3	4	4	5	5	4	4	3	2	5	4	5	5	5	6	5	5	4	5	4	4	4	4	4	1	4	4.58333	3.5	5	4.5	5.5	4	4.25	Cautious	scientist	unclear	scientist	scientist	scientist	scientist	scientist	scientist	4	5.25	4	5	3	5
Yes - looked up the answers	4.63636	4	3	3	6	4	4	2	4	3	4	2	1	4	6	5	4	4	3	3	6	2	6	6	3	1	3.33333	4.33333	3.5	5	4.5	4.5	3	4.125	Cautious	scientist	scientist	skeptic	scientist	unclear	skeptic	scientist	skeptic	4.33333	5	3.5	5.5	3.5
Yes - failed bot check	5.72727	6	4	3	1	4	5	3	4	4	6	6	4	6	6	6	4	6	6	6	6	6	4	6	6	2	5.66667	4.16667	6	5	5	2	5.75	4.5	Alarmed	scientist	scientist	scientist	scientist	scientist	scientist	scientist	skeptic	6	3.5	5.5	4	6	5
No	5.36364	5	5	4	5	5	5	5	5	3	6	4	3	4	4	4	2	4	3	4	5	2	3	4	1	1	4.58333	3.33333	5	4	4.5	3	4.5	3.25	Cautious	scientist	scientist	scientist	scientist	scientist	scientist	scientist	skeptic	4.75	4	4.5	4.25	5	4
No	6.72727	4	4	2	1	3	4	4	4	2	3	4	4	5	4	3	1	5	4	5	2	6	5	5	1	2	3.83333	3.25	4.5	4	2	1.5	4.125	3.5	Alarmed	scientist	scientist	skeptic	skeptic	scientist	unclear	skeptic	skeptic	5	4	4.5		5	4
No	5.09091	4	2	4	4	3	2	4	2	5	3	3	3	2	2	3	3	2	3	4	2	2	3	1	2	2	2.41667	3.25	2	3	3	4	2.375	3.125	Alarmed	scientist	skeptic	skeptic	scientist	skeptic	skeptic	unclear	skeptic		4	4	4		4
Yes - unfinished																										1										.	.	.	.	.	.	.	.
No	4.36364	3	3	3	4	3	2	3	3	3	3	3	4	4	4	5	3	3	4	4	4	3	3	4	2	1	3.08333	3.58333	3	4	3.5	4	3	3.375	Doubtful	unclear	unclear	unclear	unclear	scientist	skeptic	unclear	unclear		4	4			4
No	6.63636	4	1	1	1	4	5	4	4	1	1	4	5	4	1	3	1	4	1	4	4	6	3	4	6	1	2.91667	3.41667	2.5	2.5	1	2	3.5	4	Alarmed	scientist	unclear	skeptic	skeptic	scientist	unclear	skeptic	skeptic	4	4	4		4	4
No	5.63636	3	4	4	4	3	4	4	4	3	4	4	4	6	6	6	6	6	6	6	6	6	6	6	6	2	6	3.75	6	3.5	6	4	6	3.75	Alarmed	scientist	scientist	scientist	skeptic	scientist	unclear	scientist	skeptic	6	3.66667	4.75	5	6	3.5
Yes - failed bot check	5	6	3	4	5	3	4	6	4	4	3	4	6	6	4	2	6	5	5	4	4	5	6	5	4	2	4.66667	4.33333	5	4.5	4	4.5	4.75	4.25	Concerned	scientist	scientist	scientist	scientist	scientist	scientist	scientist	scientist	4.5	4.5	4.75	4.25	5	4.5
Yes - looked up the answers	4.90909	3	3	3	3	2	2	2	2	4	2	2	3	2	3	2	3	2	3	2	2	3	5	3	2	2	2.66667	2.58333	2.5	3	2.5	3	2.75	2.375	Concerned	skeptic	skeptic	scientist	skeptic	skeptic	skeptic	skeptic	skeptic		3		3
No	5.18182	4	6	5	4	5	4	3	5	5	5	5	5	5	5	4	4	5	5	4	4	2	4	5	3	1	4.66667	4.16667	5	5	4.5	4	4.625	4	Cautious	skeptic	skeptic	skeptic	scientist	scientist	scientist	scientist	scientist	4	4.5	5	4		5
Yes - failed bot check	5.63636	5	4	4	5	6	4	3	5	4	3	5	4	2	5	4	4	5	5	5	5	3	4	6	4	2	4.33333	4.33333	3.5	4.5	4	4.5	4.625	4.25	Concerned	scientist	scientist	skeptic	skeptic	skeptic	unclear	skeptic	scientist	4	4.5	4.5	4		4.5
Yes - failed bot check	6.36364	5	5	5	5	5	5	5	5	5	5	5	5	5	5	5	5	5	5	5	5	5	5	5	5	1	5	5	5	5	5	5	5	5	Cautious	scientist	scientist	scientist	scientist	scientist	scientist	scientist	scientist	5	5	5	5	5	5
No	5.45455	4	3	4	2	4	4	2	4	4	3	5	5	5	3	4	4	5	3	4	5	5	5	5	5	2	4.41667	3.66667	4	3.5	4	3	4.625	3.875	Concerned	unclear	scientist	scientist	scientist	scientist	skeptic	skeptic	unclear	5	3	4	3	5	3
Yes - looked up the answers	4.18182	2	4	4	2	3	2	2	4	3	3	3	3	3	4	3	3	4	4	3	2	4	3	4	3	1	2.91667	3.33333	3	3.5	3	3	2.875	3.375	Concerned	scientist	scientist	scientist	scientist	skeptic	scientist	unclear	scientist	3	3.5	3.5	3	3	4
Yes - looked up the answers	5.81818	2	4	4	4	5	4	5	5	5	5	4	5	6	5	5	4	5	5	6	6	5	6	5	6	2	5.33333	4.33333	5.5	3	4.5	4	5.5	4.75	Cautious	scientist	skeptic	scientist	unclear	scientist	skeptic	scientist	scientist	5	3	4	4.25	6	2
No	5.63636	5	4	1	2	4	3	5	5	4	1	3	1	3	6	1	1	5	6	2	5	5	3	5	1	2	3.58333	3.16667	4.5	4.5	1	1.5	4	3.25	Alarmed	scientist	scientist	skeptic	skeptic	unclear	unclear	skeptic	skeptic		4.5	4.5			4.5
No	6.54545	1	2	1	3	1	6	6	2	2	5	5	2	6	6	6	1	6	6	6	6	1	6	6	6	2	5.16667	3	6	1.5	3.5	2	5.375	3.625	Concerned	unclear	scientist	skeptic	skeptic	scientist	scientist	skeptic	skeptic	6	2	4		6	2
No	3.63636	5	5	5	2	5	5	5	5	5	5	5	5	2	2	2	2	1	2	2	2	2	2	2	2	1	4.75	1.91667	5	2	3.5	2	5	1.875	Doubtful	scientist	scientist	skeptic	skeptic	scientist	scientist	skeptic	skeptic	5	2	3.5		5	2
No	4.45455	6	6	6	6	6	6	6	6	6	6	6	6	6	4	6	1	6	1	6	3	6	1	1	6	1	6	3.91667	6	5	6	3.5	6	3.75	Cautious	scientist	scientist	scientist	skeptic	scientist	scientist	unclear	skeptic	6	5	5.5	6	6	5
No	4.18182	3	4	4	4	2	5	5	2	5	3	4	1	4	4	5	4	4	3	4	2	5	4	5	3	1	3.5	3.91667	3.5	4	4	4.5	3.375	3.75	Doubtful	scientist	scientist	skeptic	skeptic	unclear	unclear	unclear	skeptic	3.5		3.5		3.5
Yes - failed bot check	7	5	5	3	2	2	2	5	5	2	1	6	5	6	2	6	2	6	6	5	6	6	6	6	6	2	5.25	3.58333	4	5	4	2.5	5.875	3.5	Cautious	scientist	scientist	scientist	unclear	scientist	scientist	scientist	unclear	4.66667	4.33333	4.5	4.5	4	5
No	4.27273	5	3	4	4	6	5	4	2	6	1	4	4	5	5	5	1	6	3	3	4	5	2	5	4	1	4	4	4	5	4	3	4	4	Concerned	scientist	unclear	scientist	skeptic	scientist	scientist	scientist	unclear	4.5	5	5	4.5	5	5
No	3	5	5	4	4	4	4	6	5	5	5	5	5	4	3	5	4	3	2	3	2	2	3	2	2	1	4.75	2.91667	5	3.5	4	4.5	4.875	2.375	Doubtful	scientist	skeptic	scientist	skeptic	scientist	scientist	scientist	skeptic	4.5	4	4.25	4.5	5	3.5
No	6.45455	6	3	3	5	5	4	6	5	4	6	6	6	3	3	5	2	6	6	5	5	5	4	5	1	1	4.91667	4.16667	4.5	3	4	3.5	5.25	4.625	Concerned	scientist	scientist	skeptic	skeptic	scientist	scientist	unclear	skeptic	4.5	3	3.75		4.5	3
Yes - failed bot check	6.09091	5	2	2	2	4	5	4	5	2	2	5	2	2	2	5	2	6	5	5	5	5	6	6	4	2	4.41667	3.33333	2	3.5	3.5	2	5.25	3.625	Concerned	scientist	scientist	skeptic	skeptic	scientist	skeptic	skeptic	skeptic	2	3.5	2.75		2	3.5
No	5.81818	3	4	4	4	6	4	5	6	4	4	4	4	6	1	6	3	6	6	6	6	4	1	3	6	2	4.5	4.33333	3.5	3.5	4.5	4	4.75	4.625	Cautious	scientist	scientist	scientist	skeptic	scientist	scientist	unclear	skeptic	3.5	3.66667	3.5	4	3.5	3.5
No	4.45455	6	4	4	3	4	3	4	4	4	4	5	5	5	5	4	4	6	5	5	6	5	6	6	5	2	5.16667	4.16667	5	5	4	3.5	5.5	4.125	Concerned	scientist	scientist	scientist	skeptic	scientist	scientist	unclear	skeptic	5	4.66667	5	4	5	5
No	6.72727	4	6	6	2	6	6	6	4	6	6	4	6	4	4	5	1	6	6	4	3	6	4	4	6	1	5.16667	4.41667	5	4	4	3	5.5	4.875	Alarmed	unclear	scientist	skeptic	skeptic	unclear	skeptic	skeptic	skeptic	6		6		6
No	4.36364	6	6	6	2	6	6	6	6	6	6	6	6	3	1	2	1	6	4	4	2	2	2	2	5	1	5.66667	2.83333	6	2	4	1.5	6	3.375	Doubtful	scientist	scientist	skeptic	skeptic	unclear	unclear	skeptic	skeptic	6		6		6
No	6	4	5	2	2	2	4	3	5	2	3	4	1	4	3	3	1	4	6	5	5	1	6	5	4	2	3.91667	3.08333	3.5	4.5	2	2	4.5	3	Concerned	scientist	scientist	skeptic	skeptic	scientist	unclear	skeptic	skeptic	4	4.5	4.25		4	4.5
No	6	3	5	2	1	2	2	4	4	5	3	3	4	4	4	6	1	5	4	5	4	6	5	6	1	2	4.25	3.16667	4	4	3.5	1.5	4.5	3.375	Concerned	scientist	unclear	skeptic	skeptic	scientist	unclear	unclear	skeptic	4	3	3.5		4	3
No	4.27273	5	5	4	4	4	6	5	6	4	6	6	6	3	3	3	4	4	3	4	3	3	3	4	4	1	5.08333	3.41667	5	3	4	3.5	5.375	3.5	Alarmed	scientist	scientist	unclear	skeptic	unclear	unclear	skeptic	skeptic	5		5		5
No	5.09091	1	5	1	1	4	5	5	5	4	1	4	1	4	4	4	1	6	2	2	4	5	3	4	4	1	3.08333	3.58333	3	4	1	2.5	3.625	3.75	Concerned	skeptic	scientist	skeptic	skeptic	scientist	scientist	unclear	skeptic	5	4	4.5		5	4
Yes - failed bot check	5.09091	5	1	1	6	5	5	5	4	5	1	4	1	4	5	5	1	6	1	4	5	1	6	4	1	1	3.58333	3.58333	3	4.5	3.5	3	3.75	3.5	Alarmed	scientist	unclear	unclear	skeptic	unclear	scientist	unclear	skeptic	5	5	5		5	5
No	4.45455	2	1	3	5	2	6	6	6	3	3	2	2	3	6	6	6	6	5	5	5	5	6	6	6	2	5.41667	3.41667	4.5	1.5	6	4	5.5	3.75	Doubtful	scientist	scientist	skeptic	skeptic	scientist	scientist	skeptic	skeptic	4.5	1.5	3		4.5	1.5
No	4.18182	4	2	5	6	6	5	2	5	5	3	2	6	4	2	4	2	6	1	3	5	5	4	4	3	1	4.25	3.58333	3	3	5.5	3	4.25	3.875	Doubtful	scientist	scientist	skeptic	skeptic	scientist	unclear	skeptic	skeptic	3	4	3.5		3	4
No	4.36364	3	3	3	4	3	3	4	4	4	4	4	4	4	4	5	3	4	3	3	3	4	3	4	5	2	3.75	3.58333	4	3	4	3.5	3.625	3.75	Dismissive	scientist	skeptic	scientist	scientist	scientist	unclear	unclear	skeptic	4	3.33333	3.5	3.5	4	3
No	4	3	3	4	4	6	1	5	4	4	6	6	5	3	3	4	1	5	1	6	3	4	4	4	1	1	4.25	3.25	3	3	4	2.5	4.625	3.5	Doubtful	scientist	scientist	scientist	skeptic	scientist	scientist	scientist	skeptic	3.33333	3.33333	3	4	3	3
No	6.18182	5	4	3	3	3	5	4	4	2	4	3	5	6	6	6	6	6	6	6	6	6	6	6	6	2	6	3.75	6	4.5	6	3	6	3.75	Cautious	scientist	unclear	unclear	skeptic	scientist	scientist	skeptic	skeptic	6	5	5.5		6	5
No	4.90909	3	5	2	2	4	6	4	6	3	3	1	4	6	5	5	1	6	3	4	3	4	1	2	3	1	3.58333	3.58333	4	5.5	2	3	3.875	3.25	Concerned	scientist	scientist	skeptic	skeptic	scientist	scientist	scientist	skeptic	4	5.33333	4.75	5	4	5.5
No	6.63636	3	4	3	4	5	3	3	4	4	4	4	4	6	6	6	6	6	6	6	6	6	6	6	6	2	6	3.75	6	3.5	6	3.5	6	3.875	Concerned	scientist	scientist	skeptic	skeptic	scientist	unclear	unclear	skeptic	6	3.5	4.75		6	3.5
No	5.90909	5	6	4	4	6	5	6	6	6	5	6	6	3	3	5	1	6	5	4	5	5	4	5	3	1	5.41667	4.08333	5.5	3	4	3	5.75	4.625	Concerned	scientist	scientist	scientist	skeptic	scientist	scientist	skeptic	skeptic	5	3	4.25	4	5.5	3
No	6.18182	1	6	6	6	6	6	6	5	6	2	5	6	6	1	6	6	5	2	6	4	6	4	1	2	1	5.08333	4.08333	3.5	3.5	6	6	5.25	3.75	Dismissive	scientist	scientist	scientist	scientist	scientist	scientist	scientist	skeptic	4.75	4.33333	3.5	6	3.5	3.5
No	5.63636	3	2	3	3	5	4	3	4	4	4	4	3	6	6	3	3	5	4	5	2	4	4	5	3	1	3.5	4.16667	2.5	6	3	3	3.875	4	Concerned	scientist	unclear	skeptic	skeptic	scientist	unclear	unclear	skeptic	3	6	4.5		3	6
No	4.90909	3	4	3	4	4	3	3	4	3	2	4	2	5	5	4	3	5	4	5	5	4	5	5	2	2	4.33333	3.25	5	3.5	3.5	3.5	4.375	3.125	Cautious	scientist	scientist	unclear	skeptic	scientist	unclear	skeptic	skeptic	5	3.5	4.25		5	3.5
No	5.72727	5	4	4	2	4	4	5	4	3	2	4	5	3	5	4	4	5	5	2	3	6	4	6	4	2	4.25	3.83333	4	4.5	4	3	4.375	3.875	Concerned	scientist	scientist	skeptic	skeptic	scientist	skeptic	skeptic	skeptic	3	4.5	3.75		3	4.5
No	5.72727	6	1	6	6	1	6	1	4	2	4	3	5	6	6	5	6	6	6	6	6	6	6	6	6	2	5.91667	3.75	6	3.5	5.5	6	6	3.25	Cautious	scientist	scientist	scientist	scientist	scientist	scientist	scientist	skeptic	5.66667	4.75	4.75	5.5	6	3.5
No	4.81818	4	4	3	3	4	3	4	4	4	3	4	2	5	4	4	1	4	3	4	4	4	4	4	3	2	3.66667	3.5	4.5	4	2.5	3	3.75	3.5	Concerned	scientist	scientist	skeptic	skeptic	scientist	unclear	unclear	skeptic	5	4	4.5		5	4
No	4	4	3	4	3	4	4	4	5	4	4	2	5	6	3	5	3	4	6	6	4	6	4	3	4	2	4.5	3.83333	4.5	3.5	4	3.5	4.625	4	Cautious	scientist	unclear	unclear	skeptic	scientist	scientist	unclear	skeptic	4.5	4	4.25		4.5	4
No	7	6	4	4	1	1	5	4	5	5	2	6	5	6	6	6	6	1	1	6	6	1	4	6	6	2	4.58333	4	6	5	6	2.5	3.875	4.125	Concerned	scientist	scientist	scientist	skeptic	scientist	scientist	scientist	skeptic	6	4.66667	5.5	5	6	5
No	5.45455	3	4	4	4	5	4	5	4	2	2	3	6	4	2	5	2	5	2	4	4	5	4	4	1	2	3.5	3.83333	3	3.5	3.5	4	3.625	3.875	Cautious	scientist	scientist	skeptic	skeptic	scientist	unclear	skeptic	skeptic	4	3.5	3.75		4	3.5
No	4.18182	2	3	3	1	4	3	4	4	4	2	4	1	3	3	4	3	4	4	4	3	1	1	6	3	1	2.91667	3.25	2.5	3	2	3.5	3.25	3.25	Doubtful	unclear	scientist	scientist	unclear	scientist	unclear	skeptic	skeptic	3	3	3	3	3	3
No	6.27273	4	4	4	2	4	4	3	5	3	2	4	5	6	6	5	2	5	6	6	6	6	6	6	3	2	5.25	3.66667	6	4	3.5	3	5.5	3.75	Concerned	scientist	scientist	skeptic	unclear	unclear	scientist	skeptic	skeptic	6	4	5		6	4
No	4.81818	5	6	6	2	6	5	6	6	6	3	6	5	4	3	4	3	2	5	4	3	4	3	5	5	1	5.16667	3.75	5.5	3.5	4	3.5	5.375	3.875	Concerned	scientist	scientist	scientist	skeptic	scientist	skeptic	skeptic	skeptic	5.66667	4	4.75	6	5.5	4
No	6.18182	6	6	6	6	6	6	6	6	6	6	3	6	5	4	4	2	5	5	5	5	2	3	2	2	1	5.75	3.66667	6	4.5	6	3	5.625	3.625	Concerned	scientist	scientist	scientist	unclear	scientist	scientist	skeptic	skeptic	6	4.5	5.25	6	6	4.5
No	5.54545	5	3	2	3	4	4	4	5	4	2	3	2	4	5	4	2	6	6	5	6	5	6	6	6	2	5.08333	3.41667	4.5	4	3	2.5	5.75	3.5	Cautious	scientist	scientist	unclear	skeptic	scientist	scientist	unclear	skeptic	4.5	4	4.25		4.5	4
No	4.27273	2	1	3	5	6	6	6	6	1	4	2	1	6	6	5	5	6	1	6	2	2	1	3	2	2	3.75	3.58333	6	1.5	5	4	2.875	4	Dismissive	scientist	scientist	skeptic	skeptic	scientist	scientist	unclear	skeptic	6	1.5	3.75		6	1.5
No	3.27273	5	4	4	5	5	2	5	5	4	6	4	4	4	2	6	5	6	5	6	6	6	6	6	3	2	5.08333	4.41667	3	4.5	5.5	4.5	5.5	4.375	Dismissive	unclear	scientist	skeptic	skeptic	unclear	unclear	skeptic	skeptic		4	4			4
No	6.81818	4	4	2	3	4	4	4	5	4	6	4	5	4	4	4	1	3	3	3	4	4	3	2	6	1	4.08333	3.41667	4	4	2.5	2.5	4.5	3.5	Alarmed	scientist	scientist	skeptic	skeptic	scientist	unclear	skeptic	skeptic	4	4	4		4	4
No	3	2	5	2	3	5	4	4	4	3	5	5	2	3	4	5	2	6	5	3	6	5	5	2	2	1	3.66667	4	3.5	3.5	2.5	3.5	4	4.25	Cautious	unclear	scientist	unclear	skeptic	unclear	scientist	unclear	skeptic	5	4	4.5		5	4
No	5.27273	4	6	6	6	6	5	6	6	6	4	6	6	1	3	5	3	4	2	3	3	4	2	3	4	1	5.58333	3.08333	5	2	6	4	5.625	3.125	Concerned	scientist	scientist	scientist	skeptic	unclear	unclear	skeptic	skeptic	5.33333		5	6	5
No	4.45455	2	3	3	4	3	5	3	4	3	4	4	4	5	5	6	4	6	5	6	6	5	6	6	5	2	5.41667	3.5	5	2.5	5	3.5	5.625	3.75	Doubtful	scientist	scientist	skeptic	skeptic	scientist	scientist	skeptic	skeptic	5	2.5	3.75		5	2.5
No	3.63636	4	3	1	5	5	5	5	5	6	2	6	2	6	6	4	6	6	6	6	6	6	6	6	6	2	5.83333	4.08333	6	3.5	5	3	6	4.5	Cautious	scientist	scientist	scientist	skeptic	scientist	unclear	skeptic	skeptic	6	2.66667	4.75	1	6	3.5
No	4.90909	2	2	1	5	4	2	3	5	2	4	3	1	6	6	6	6	6	6	6	6	6	6	6	6	2	6	2.83333	6	2	6	3	6	3	Doubtful	scientist	skeptic	scientist	skeptic	scientist	scientist	scientist	skeptic	6	1.5	4	3.5	6	2
No	5.72727	4	2	2	1	4	4	3	4	5	1	4	1	4	5	5	2	3	2	4	4	2	1	4	3	1	2.91667	3.25	3	4.5	1.5	3.5	3.25	2.875	Cautious	scientist	unclear	skeptic	skeptic	scientist	unclear	scientist	skeptic	4	4.5	4	5	4	4
No	6.54545	4	4	2	2	2	4	5	5	2	6	4	3	1	5	5	2	5	1	5	4	5	5	4	1	2	3.58333	3.58333	3	4	3.5	2	3.75	3.875	Alarmed	scientist	scientist	skeptic	skeptic	unclear	unclear	skeptic	skeptic		4	4			4
No	4.18182	2	4	2	5	2	3	5	5	4	5	5	2	2	3	4	3	5	3	5	2	2	5	4	2	1	3.66667	3.33333	3	2.5	3.5	3.5	3.875	3.5	Cautious	scientist	scientist	scientist	skeptic	scientist	unclear	skeptic	skeptic	2.66667	2	2.5	2	3	2
No	5.54545	5	5	5	4	5	5	5	4	5	4	5	6	6	4	5	5	5	5	5	5	6	5	5	4	2	5	4.83333	5	5	5	4.5	5	4.875	Concerned	scientist	scientist	scientist	skeptic	scientist	scientist	unclear	skeptic	5	5	5	5	5	5
No	7	4	6	1	1	1	6	6	6	1	6	6	6	6	1	6	1	6	6	1	6	1	1	6	1	2	3.5	4.16667	3.5	5	3.5	1	3.5	4.75	Alarmed	scientist	scientist	skeptic	skeptic	scientist	scientist	skeptic	skeptic	3.5	5	4.25		3.5	5
No	5.63636	5	2	3	2	6	4	4	6	1	2	2	5	5	4	5	2	2	2	2	3	3	4	2	2	2	3	3.5	4.5	3.5	3.5	2.5	2.5	3.75	Concerned	scientist	scientist	skeptic	skeptic	scientist	scientist	skeptic	skeptic	4.5	3.5	4		4.5	3.5
No	6.90909	6	6	4	6	6	6	6	5	6	6	6	6	1	6	5	1	6	1	1	1	1	3	6	6	1	5.75	3.16667	6	3.5	5	3	5.875	3.125	Alarmed	scientist	scientist	skeptic	skeptic	skeptic	scientist	skeptic	skeptic	6	6	6		6	6
No	5.18182	4	4	1	2	2	4	4	5	4	1	4	1	5	3	5	1	4	1	4	4	2	3	2	2	1	3	3	4	4	1.5	3	3.125	2.75	Alarmed	scientist	scientist	skeptic	skeptic	scientist	scientist	skeptic	skeptic	4	4	4		4	4
Yes - failed bot check	7	1	5	1	1	3	5	3	4	2	1	4	1	1	1	1	1	3	1	5	1	1	4	6	1	1	2.58333	2.16667	3	1	1	1	2.875	2.75	Alarmed	unclear	unclear	skeptic	skeptic	unclear	skeptic	unclear	skeptic
No	5.63636	5	5	1	2	2	4	2	6	4	5	2	5	5	5	2	1	5	6	5	5	6	2	2	3	2	3.91667	3.58333	5	5	1.5	1.5	4.25	3.75	Concerned	scientist	scientist	skeptic	skeptic	scientist	scientist	skeptic	skeptic	5	5	5		5	5
Yes - failed bot check	7	1	1	5	1	5	1	5	5	1	2	1	1	4	6	6	1	6	6	1	4	6	5	1	4	2	4.16667	2.41667	5	1	3.5	3	4.125	2.625	Concerned	scientist	scientist	scientist	skeptic	scientist	scientist	skeptic	skeptic	5	2.33333	3	5	5	1
No	5.72727	5	5	5	2	4	5	5	2	5	2	4	2	5	3	5	5	5	3	5	4	4	3	2	2	1	3.83333	3.83333	5	4	3.5	5	3.625	3.5	Concerned	scientist	scientist	skeptic	skeptic	scientist	scientist	scientist	skeptic	5	4.33333	4.5	5	5	4
No	5	2	1	5	1	1	2	1	1	2	4	2	1	6	2	6	6	5	6	6	6	6	6	6	6	2	5.58333	1.91667	4	1.5	6	3	5.875	1.75	Alarmed	skeptic	unclear	scientist	scientist	scientist	skeptic	skeptic	scientist	6	3	6	4.5	6
No	6.54545	6	6	6	1	6	6	6	6	6	3	6	6	6	6	1	1	6	5	6	6	5	1	1	1	1	5.33333	3.75	6	6	3.5	1	5.625	3.875	Alarmed	scientist	scientist	skeptic	skeptic	scientist	skeptic	skeptic	skeptic	6	6	6		6	6
No	7	5	5	5	1	5	5	5	5	4	5	5	4	2	4	4	2	5	3	5	3	5	6	5	1	1	4.5	3.75	5	3	3	3	4.75	4.125	Alarmed	scientist	scientist	scientist	skeptic	unclear	scientist	scientist	skeptic	5	4	4.5	4.5	5	4
No	5	4	5	2	2	3	3	3	4	4	3	3	4	4	6	4	2	6	6	6	6	6	5	6	6	2	5.25	3.33333	5	4.5	3	2	5.875	3.375	Concerned	scientist	scientist	skeptic	skeptic	scientist	scientist	skeptic	skeptic	5	4.5	4.75		5	4.5
No	4	3	3	3	3	4	4	4	4	4	3	4	3	5	4	4	4	5	5	5	5	5	2	5	3	2	4.33333	3.5	4.5	3	4	3	4.375	3.75	Cautious	unclear	scientist	skeptic	unclear	scientist	scientist	skeptic	skeptic	4.5	3	3.75		4.5	3
No	5.54545	1	6	6	3	6	6	6	6	6	6	3	6	6	6	4	3	6	6	6	6	4	6	6	6	2	5.41667	5.08333	6	3.5	3.5	4.5	5.75	5.625	Alarmed	unclear	scientist	scientist	skeptic	scientist	scientist	unclear	skeptic	6	6	6	6	6	6
No	6.18182	5	2	5	3	6	6	6	6	6	5	5	3	5	5	6	1	2	6	6	5	5	4	6	1	1	4.83333	4.33333	3.5	5	4	3.5	5.375	4.375	Alarmed	scientist	unclear	skeptic	skeptic	scientist	scientist	unclear	skeptic	5	5	5		5	5
Yes - failed bot check	4.45455	6	2	6	6	6	6	6	3	4	6	3	6	6	6	5	6	5	6	6	6	6	4	6	6	2	5.66667	5	6	4	5.5	6	5.625	5	Alarmed	scientist	scientist	scientist	skeptic	unclear	scientist	scientist	unclear	5.5	4.66667	5	5.5	6	4
No	6.54545	2	1	3	4	5	5	3	5	4	1	5	2	6	5	4	2	5	5	5	5	5	5	5	3	2	4.58333	3.33333	5.5	1.5	3	3.5	4.75	3.75	Concerned	scientist	scientist	unclear	skeptic	scientist	unclear	skeptic	skeptic	6	1.5	3.75		6	1.5
No	5.45455	3	4	5	4	2	3	4	5	3	4	4	3	6	6	5	3	6	6	6	6	6	6	6	6	2	5.66667	3.66667	6	3.5	4	4.5	6	3.5	Alarmed	scientist	scientist	scientist	skeptic	scientist	scientist	skeptic	skeptic	6	4	4.75	5	6	3.5
No	6.45455	3	6	6	6	6	6	6	6	6	6	6	6	6	6	6	4	6	6	6	6	6	6	6	6	1	5.75	5.83333	4.5	6	6	5	6	6	Alarmed	scientist	scientist	scientist	skeptic	scientist	scientist	skeptic	skeptic	5	6	5.25	6	4.5	6
No	6.09091	5	1	1	5	5	5	5	5	5	4	5	1	4	1	6	6	5	5	5	1	1	4	1	2	1	3.91667	3.41667	3	2.5	3	6	4.375	3	Dismissive	scientist	unclear	unclear	skeptic	scientist	scientist	skeptic	skeptic	5	2.5	3.75		5	2.5
Yes - failed bot check	6.27273	2	2	3	4	3	3	5	3	3	5	3	4	2	4	5	4	4	2	5	2	4	3	3	3	2	3.41667	3.33333	3	2	4.5	3.5	3.25	3.625	Concerned	scientist	scientist	scientist	skeptic	scientist	scientist	scientist	scientist	3.75	2.33333	2.5	3.75	3	2
No	5.27273	4	6	2	4	1	4	4	5	3	5	4	5	6	1	5	1	6	5	5	6	5	4	2	2	2	4	3.91667	3.5	5	3	3	4.375	3.875	Cautious	scientist	scientist	skeptic	skeptic	scientist	unclear	skeptic	scientist	3.5	5	5.5	1	6	5
No	6.36364	5	4	2	5	5	5	2	4	4	6	5	5	5	2	2	1	5	6	4	2	4	1	6	2	1	4.33333	3.33333	4.5	3.5	3.5	1.5	4.5	3.75	Concerned	scientist	scientist	skeptic	skeptic	scientist	scientist	skeptic	skeptic	4.5	3.5	4		4.5	3.5
No	5.45455	5	5	4	2	2	5	6	3	5	4	4	5	4	5	4	1	2	4	5	2	3	4	4	1	1	4.16667	3.25	5	4.5	3	2.5	4.25	3.125	Cautious	scientist	scientist	scientist	skeptic	scientist	scientist	scientist	skeptic	4.66667	4.33333	4.75	4	5	4.5
Yes - failed bot check	4.90909	2	3	3	4	4	4	3	3	3	4	4	3	5	5	4	4	4	3	3	4	4	3	4	4	1	3.33333	3.91667	2.5	5	3.5	4	3.5	3.625	Alarmed	unclear	scientist	scientist	skeptic	scientist	scientist	unclear	skeptic	3	5	4	3	3	5
No	5.27273	4	6	6	5	5	6	6	6	6	6	6	5	2	3	3	3	3	2	3	2	3	2	3	2	1	5.58333	2.58333	5	2.5	5.5	3	5.75	2.5	Cautious	scientist	scientist	scientist	skeptic	skeptic	skeptic	scientist	skeptic	5.33333	3	5	4.5	5
No	6.27273	3	2	3	3	3	3	4	3	4	3	4	3	5	5	5	5	5	5	5	5	5	5	5	5	2	5	3.16667	5	2.5	5	3	5	3.375	Alarmed	scientist	scientist	unclear	skeptic	scientist	scientist	scientist	skeptic	5	2.5	3.75	5	5	2.5
No	6.45455	4	5	4	1	5	5	5	5	6	1	2	5	5	1	5	2	4	1	2	5	2	1	6	3	1	4	3.08333	4.5	3	2.5	3.5	4.25	3	Alarmed	scientist	scientist	scientist	skeptic	scientist	skeptic	scientist	skeptic	4.33333	5	4.75	4.5	4.5	5
Yes - failed bot check	4.27273	3	3	3	3	3	3	3	3	3	3	3	3	4	3	2	4	3	4	3	3	5	3	3	3	2	3.33333	3	3.5	3	3	3	3.375	3	Cautious	unclear	skeptic	unclear	unclear	unclear	unclear	unclear	unclear
No	4.81818	5	1	4	4	6	5	5	2	3	6	6	6	4	3	6	6	6	6	6	6	1	6	6	6	2	5.16667	4.41667	3.5	3	6	4	5.375	4.875	Cautious	scientist	scientist	scientist	skeptic	unclear	scientist	skeptic	skeptic	3	3.33333	3	4	3	3
Yes - failed bot check	4.54545	3	3	2	4	4	4	3	3	3	3	3	4	3	3	3	3	3	3	4	3	3	3	3	3	1	3.25	3.08333	3	3	3	3	3.375	3.125	Cautious	skeptic	unclear	unclear	unclear	unclear	unclear	skeptic	unclear
No	5.45455	2	1	5	5	3	5	4	5	2	4	2	1	1	6	5	4	6	2	4	5	1	5	6	6	2	4.25	3.25	3.5	1.5	4.5	5	4.375	3.25	Dismissive	scientist	scientist	skeptic	skeptic	scientist	scientist	skeptic	skeptic	3.5	1.5	2.5		3.5	1.5
No	6.36364	5	2	2	4	5	6	5	5	5	5	5	6	6	5	2	2	5	1	5	5	4	4	3	3	1	4.58333	3.75	3.5	5.5	3	2	5.25	3.75	Concerned	scientist	unclear	scientist	skeptic	scientist	scientist	skeptic	skeptic	3.5	5.5	5.25	2	5	5.5
No	5.81818	5	5	2	6	5	4	6	6	5	3	6	3	3	4	5	2	4	2	5	2	2	3	4	3	1	4.66667	3.25	5	3.5	4	3.5	4.75	3.125	Doubtful	scientist	scientist	skeptic	skeptic	scientist	unclear	skeptic	skeptic	5	3	4		5	3
No	6.81818	6	2	1	2	4	5	5	5	3	4	4	1	6	1	3	2	6	5	6	5	6	3	6	2	2	4.25	3.5	3.5	4	2.5	1.5	4.875	3.875	Alarmed	scientist	scientist	skeptic	skeptic	scientist	skeptic	skeptic	skeptic	6	4	5		6	4
No	7	5	2	4	2	3	6	3	4	3	5	3	4	2	1	4	2	3	3	4	4	6	1	6	5	2	3.41667	3.66667	1.5	3.5	3	3	4	3.875	Doubtful	scientist	unclear	scientist	skeptic	unclear	skeptic	scientist	skeptic	4	4.5	5	4		5
Yes - failed bot check	4.63636	4	5	3	3	4	4	4	2	3	3	4	3	3	4	6	3	4	4	3	4	2	4	3	6	2	3.83333	3.5	3.5	4.5	4.5	3	3.75	3.375	Cautious	scientist	skeptic	scientist	scientist	skeptic	scientist	skeptic	unclear	4	3.33333	4	3	4	4
No	5.63636	4	1	2	3	4	3	3	4	3	2	3	2	6	3	3	3	6	4	4	6	3	6	5	6	2	4.58333	2.83333	4.5	2.5	3	2.5	5	3	Cautious	scientist	unclear	skeptic	skeptic	scientist	scientist	skeptic	skeptic	4.5	4	4.25		4.5	4
No	6.54545	4	3	3	2	6	6	6	5	4	4	6	4	5	4	4	1	5	6	4	5	5	3	2	3	1	4.41667	3.91667	3.5	4.5	2.5	2.5	5.125	4.125	Concerned	scientist	scientist	skeptic	skeptic	scientist	unclear	skeptic	skeptic	3.5	5	4.25		3.5	5
No	3.18182	4	2	4	4	3	4	3	3	3	3	4	6	6	5	5	5	4	6	4	5	6	6	6	4	2	5.16667	3.58333	5.5	3	5	4	5.125	3.625	Doubtful	unclear	scientist	unclear	scientist	scientist	scientist	scientist	scientist	5.25	3	3.75	4.5	5.5	2
No	6.90909	6	5	2	1	6	2	5	5	3	2	6	6	6	2	6	1	6	6	5	5	2	1	5	1	1	4.08333	3.83333	5.5	4	1.5	3.5	4.375	3.875	Alarmed	scientist	scientist	skeptic	skeptic	scientist	scientist	skeptic	skeptic	5.5	4	4.75		5.5	4
No	6.45455	5	1	1	3	5	4	5	5	4	6	4	1	5	3	3	1	5	4	5	5	6	5	5	4	2	4.25	3.66667	4	3	2	2	4.875	4.25	Alarmed	scientist	unclear	skeptic	skeptic	scientist	unclear	skeptic	skeptic	5	5	5		5	5
Yes - looked up the answers	6.45455	1	1	1	1	1	1	1	1	1	1	1	1	1	1	1	1	1	1	1	1	1	1	1	1	1	1	1	1	1	1	1	1	1	Alarmed	skeptic	skeptic	skeptic	skeptic	skeptic	skeptic	skeptic	skeptic
No	6.27273	5	4	3	3	6	5	4	5	3	5	4	1	5	6	4	2	5	3	5	6	3	5	6	5	2	4.58333	4	5.5	4.5	3	3	4.75	4.125	Cautious	scientist	scientist	unclear	skeptic	scientist	unclear	skeptic	skeptic	5	4.5	4.75		5	4.5
No	6.09091	5	5	1	2	4	4	2	5	3	3	5	5	3	4	4	2	2	3	4	3	5	3	4	2	1	3.66667	3.25	5	3.5	1.5	3	3.875	3.25	Concerned	scientist	scientist	skeptic	skeptic	unclear	scientist	skeptic	skeptic	5	4	4.5		5	4
Yes - failed bot check	3.81818	3	3	6	2	2	6	3	3	3	3	3	2	1	3	4	3	3	2	2	2	3	2	2	1	1	3.25	2.33333	3	2	4	3.5	3.125	2.125	Dismissive	scientist	scientist	unclear	unclear	unclear	scientist	unclear	skeptic	3	3	3		3	3
No	6.72727	4	1	1	2	1	1	3	2	1	1	1	1	3	2	4	1	3	5	1	2	4	5	5	5	1	1.58333	3.33333	2.5	2.5	1.5	2.5	1.375	3.75	Alarmed	unclear	scientist	skeptic	skeptic	unclear	scientist	unclear	skeptic	1	2	1.5		1	2
Yes - unfinished																																				.	.	.	.	.	.	.	.
Yes - unfinished																										1										.	.	.	.	.	.	.	.
Yes - unfinished	5.45455	4	4	2	2	2	2	3	3	3	3	3	3	4	5	5	2	6	5	4	5	5	5	4	3	2	4.41667	2.83333	4.5	4	3.5	2	4.625	2.75	Concerned	scientist	scientist	skeptic	skeptic	scientist	unclear	skeptic	skeptic	4	4	4		4	4
Yes - unfinished	6.36364																									2										.	.	.	.	.	.	.	.
Yes - unfinished	5.63636																									2										.	.	.	.	.	.	.	.
Yes - unfinished	6.45455																									1										.	.	.	.	.	.	.	.
Yes - unfinished																																				.	.	.	.	.	.	.	.
Yes - unfinished	5.27273																									1										.	.	.	.	.	.	.	.
Yes - unfinished	5.27273																									2										.	.	.	.	.	.	.	.
Yes - unfinished																																				.	.	.	.	.	.	.	.
Yes - unfinished	4.72727																									1										.	.	.	.	.	.	.	.
Yes - unfinished																																				.	.	.	.	.	.	.	.
Yes - unfinished	6.54545																									1										.	.	.	.	.	.	.	.
Yes - unfinished	4.81818																																			.	.	.	.	.	.	.	.
Yes - unfinished	5.63636																									1										.	.	.	.	.	.	.	.
Yes - unfinished	6																									2										.	.	.	.	.	.	.	.
Yes - unfinished	5.72727	3	4	5	5	4	2	2	4	4	4	4	3	4	4	5	4	2	3	2	3	4	4	2	3	2	3.33333	3.66667	4	3.5	4.5	5	2.875	3.375	Cautious	.	.	.	.	scientist	.	.	scientist	4		4	4	4
Yes - unfinished	6.45455																									1										.	.	.	.	.	.	.	.
Yes - unfinished	4.81818																									2										.	.	.	.	.	.	.	.
Yes - unfinished	5																									1										.	.	.	.	.	.	.	.
Yes - unfinished	4.72727																									1										.	.	.	.	.	.	.	.
Yes - unfinished	5.27273																									2										.	.	.	.	.	.	.	.
Yes - unfinished																																				.	.	.	.	.	.	.	.
Yes - unfinished	5																									2										.	.	.	.	.	.	.	.
Yes - unfinished	5.18182																									1										.	.	.	.	.	.	.	.
Yes - unfinished	6.81818																									1										.	.	.	.	.	.	.	.
Yes - unfinished	6.09091																									1										.	.	.	.	.	.	.	.
Yes - unfinished	4.27273																									1										.	.	.	.	.	.	.	.
Yes - unfinished	3.81818	3	6	6	6	6	6	6	6	6	6	6	6	3	3	3	1	3	3	1	2	1	2	1	6	1	5.75	2.41667	4.5	3	6	2	6	2.375	Concerned	unclear	scientist	scientist	scientist	unclear	unclear	unclear	unclear	6		6	6	6
Yes - unfinished	4.5																									1										.	.	.	.	.	.	.	.
Yes - unfinished	4.45455																									2										.	.	.	.	.	.	.	.
Yes - unfinished	3.72727																									2										.	.	.	.	.	.	.	.
Yes - unfinished	5.09091																									1										.	.	.	.	.	.	.	.
Yes - unfinished																																				.	.	.	.	.	.	.	.
Yes - experimenter test	5	5	2	1	2	2	5	2	5	4	2	5	5	6	2	4	2	5	2	5	2	2	5	2	2	2	3.25	3.33333	4	3.5	3	1.5	3.125	3.75	Alarmed	scientist	scientist	skeptic	skeptic	scientist	skeptic	skeptic	skeptic	6	3.5	4.75		6	3.5
[truncated: 2 more columns]

## Sheet: Exp 2 mixed model 
Participant	counterbalance	AllScience	SASSY	claim	claim type	repetition	truth rating
1	2	5.90909	Alarmed	Climate change models successfully reproduce global land, air, and ocean temperatures since 1900. - [Field-1]	scientist	new	4
1	2	5.90909	Alarmed	The Earth is expected to warm 18°F (10°C) by the end of the century. - [Field-1]	scientist	new	4
1	2	5.90909	Alarmed	Global sea level has been rising at the same rate for the past 2000 years. - [Field-1]	skeptic	new	2
1	2	5.90909	Alarmed	Climate scientists fail to make reliable predictions of weather. - [Field-1]	skeptic	new	2
1	2	5.90909	Alarmed	The hottest years on record globally are 2016 and 2020. - [Field-1]	scientist	old	4
1	2	5.90909	Alarmed	An individual's annual carbon footprint for motor vehicles is two times greater compared to their annual carbon footprint for airplane flights. - [Field-1]	scientist	old	5
1	2	5.90909	Alarmed	Different climate models often predict vastly different global warming outcomes. - [Field-1]	skeptic	old	3
1	2	5.90909	Alarmed	Emails seized from prominent climate scientists suggest conspiracy and data manipulation. - [Field-1]	skeptic	old	1
2	2	5.63636	Alarmed	Climate change models successfully reproduce global land, air, and ocean temperatures since 1900. - [Field-1]	scientist	new	6
2	2	5.63636	Alarmed	The Earth is expected to warm 18°F (10°C) by the end of the century. - [Field-1]	scientist	new	6
2	2	5.63636	Alarmed	Global sea level has been rising at the same rate for the past 2000 years. - [Field-1]	skeptic	new	6
2	2	5.63636	Alarmed	Climate scientists fail to make reliable predictions of weather. - [Field-1]	skeptic	new	1
2	2	5.63636	Alarmed	The hottest years on record globally are 2016 and 2020. - [Field-1]	scientist	old	6
2	2	5.63636	Alarmed	An individual's annual carbon footprint for motor vehicles is two times greater compared to their annual carbon footprint for airplane flights. - [Field-1]	scientist	old	6
2	2	5.63636	Alarmed	Different climate models often predict vastly different global warming outcomes. - [Field-1]	skeptic	old	1
2	2	5.63636	Alarmed	Emails seized from prominent climate scientists suggest conspiracy and data manipulation. - [Field-1]	skeptic	old	6
3	2	5.18182	Concerned	Climate change models successfully reproduce global land, air, and ocean temperatures since 1900. - [Field-1]	scientist	new	5
3	2	5.18182	Concerned	The Earth is expected to warm 18°F (10°C) by the end of the century. - [Field-1]	scientist	new	3
3	2	5.18182	Concerned	Global sea level has been rising at the same rate for the past 2000 years. - [Field-1]	skeptic	new	4
3	2	5.18182	Concerned	Climate scientists fail to make reliable predictions of weather. - [Field-1]	skeptic	new	4
3	2	5.18182	Concerned	The hottest years on record globally are 2016 and 2020. - [Field-1]	scientist	old	6
3	2	5.18182	Concerned	An individual's annual carbon footprint for motor vehicles is two times greater compared to their annual carbon footprint for airplane flights. - [Field-1]	scientist	old	6
3	2	5.18182	Concerned	Different climate models often predict vastly different global warming outcomes. - [Field-1]	skeptic	old	6
3	2	5.18182	Concerned	Emails seized from prominent climate scientists suggest conspiracy and data manipulation. - [Field-1]	skeptic	old	6
4	1	6.36364	Alarmed	Climate change models successfully reproduce global land, air, and ocean temperatures since 1900. - [Field-1]	scientist	old	4
4	1	6.36364	Alarmed	The Earth is expected to warm 18°F (10°C) by the end of the century. - [Field-1]	scientist	old	5
4	1	6.36364	Alarmed	Global sea level has been rising at the same rate for the past 2000 years. - [Field-1]	skeptic	old	4
4	1	6.36364	Alarmed	Climate scientists fail to make reliable predictions of weather. - [Field-1]	skeptic	old	3
4	1	6.36364	Alarmed	The hottest years on record globally are 2016 and 2020. - [Field-1]	scientist	new	2
4	1	6.36364	Alarmed	An individual's annual carbon footprint for motor vehicles is two times greater compared to their annual carbon footprint for airplane flights. - [Field-1]	scientist	new	4
4	1	6.36364	Alarmed	Different climate models often predict vastly different global warming outcomes. - [Field-1]	skeptic	new	3
4	1	6.36364	Alarmed	Emails seized from prominent climate scientists suggest conspiracy and data manipulation. - [Field-1]	skeptic	new	2
5	1	6	Alarmed	Climate change models successfully reproduce global land, air, and ocean temperatures since 1900. - [Field-1]	scientist	old	6
5	1	6	Alarmed	The Earth is expected to warm 18°F (10°C) by the end of the century. - [Field-1]	scientist	old	5
5	1	6	Alarmed	Global sea level has been rising at the same rate for the past 2000 years. - [Field-1]	skeptic	old	6
5	1	6	Alarmed	Climate scientists fail to make reliable predictions of weather. - [Field-1]	skeptic	old	5
5	1	6	Alarmed	The hottest years on record globally are 2016 and 2020. - [Field-1]	scientist	new	3
5	1	6	Alarmed	An individual's annual carbon footprint for motor vehicles is two times greater compared to their annual carbon footprint for airplane flights. - [Field-1]	scientist	new	5
5	1	6	Alarmed	Different climate models often predict vastly different global warming outcomes. - [Field-1]	skeptic	new	5
5	1	6	Alarmed	Emails seized from prominent climate scientists suggest conspiracy and data manipulation. - [Field-1]	skeptic	new	5
6	2	5.54545	Concerned	Climate change models successfully reproduce global land, air, and ocean temperatures since 1900. - [Field-1]	scientist	new	4
6	2	5.54545	Concerned	The Earth is expected to warm 18°F (10°C) by the end of the century. - [Field-1]	scientist	new	4
6	2	5.54545	Concerned	Global sea level has been rising at the same rate for the past 2000 years. - [Field-1]	skeptic	new	1
6	2	5.54545	Concerned	Climate scientists fail to make reliable predictions of weather. - [Field-1]	skeptic	new	3
6	2	5.54545	Concerned	The hottest years on record globally are 2016 and 2020. - [Field-1]	scientist	old	5
6	2	5.54545	Concerned	An individual's annual carbon footprint for motor vehicles is two times greater compared to their annual carbon footprint for airplane flights. - [Field-1]	scientist	old	2
6	2	5.54545	Concerned	Different climate models often predict vastly different global warming outcomes. - [Field-1]	skeptic	old	3
6	2	5.54545	Concerned	Emails seized from prominent climate scientists suggest conspiracy and data manipulation. - [Field-1]	skeptic	old	3
7	2	4.27273	Cautious	Climate change models successfully reproduce global land, air, and ocean temperatures since 1900. - [Field-1]	scientist	new	4
7	2	4.27273	Cautious	The Earth is expected to warm 18°F (10°C) by the end of the century. - [Field-1]	scientist	new	4
7	2	4.27273	Cautious	Global sea level has been rising at the same rate for the past 2000 years. - [Field-1]	skeptic	new	2
7	2	4.27273	Cautious	Climate scientists fail to make reliable predictions of weather. - [Field-1]	skeptic	new	3
7	2	4.27273	Cautious	The hottest years on record globally are 2016 and 2020. - [Field-1]	scientist	old	4
7	2	4.27273	Cautious	An individual's annual carbon footprint for motor vehicles is two times greater compared to their annual carbon footprint for airplane flights. - [Field-1]	scientist	old	5
7	2	4.27273	Cautious	Different climate models often predict vastly different global warming outcomes. - [Field-1]	skeptic	old	4
7	2	4.27273	Cautious	Emails seized from prominent climate scientists suggest conspiracy and data manipulation. - [Field-1]	skeptic	old	2
8	1	5.45455	Concerned	Climate change models successfully reproduce global land, air, and ocean temperatures since 1900. - [Field-1]	scientist	old	5
8	1	5.45455	Concerned	The Earth is expected to warm 18°F (10°C) by the end of the century. - [Field-1]	scientist	old	5
8	1	5.45455	Concerned	Global sea level has been rising at the same rate for the past 2000 years. - [Field-1]	skeptic	old	6
8	1	5.45455	Concerned	Climate scientists fail to make reliable predictions of weather. - [Field-1]	skeptic	old	2
8	1	5.45455	Concerned	The hottest years on record globally are 2016 and 2020. - [Field-1]	scientist	new	4
8	1	5.45455	Concerned	An individual's annual carbon footprint for motor vehicles is two times greater compared to their annual carbon footprint for airplane flights. - [Field-1]	scientist	new	5
8	1	5.45455	Concerned	Different climate models often predict vastly different global warming outcomes. - [Field-1]	skeptic	new	5
8	1	5.45455	Concerned	Emails seized from prominent climate scientists suggest conspiracy and data manipulation. - [Field-1]	skeptic	new	1
9	1	5.72727	Concerned	Climate change models successfully reproduce global land, air, and ocean temperatures since 1900. - [Field-1]	scientist	old	3
9	1	5.72727	Concerned	The Earth is expected to warm 18°F (10°C) by the end of the century. - [Field-1]	scientist	old	4
9	1	5.72727	Concerned	Global sea level has been rising at the same rate for the past 2000 years. - [Field-1]	skeptic	old	1
9	1	5.72727	Concerned	Climate scientists fail to make reliable predictions of weather. - [Field-1]	skeptic	old	3
9	1	5.72727	Concerned	The hottest years on record globally are 2016 and 2020. - [Field-1]	scientist	new	5
9	1	5.72727	Concerned	An individual's annual carbon footprint for motor vehicles is two times greater compared to their annual carbon footprint for airplane flights. - [Field-1]	scientist	new	4
9	1	5.72727	Concerned	Different climate models often predict vastly different global warming outcomes. - [Field-1]	skeptic	new	2
9	1	5.72727	Concerned	Emails seized from prominent climate scientists suggest conspiracy and data manipulation. - [Field-1]	skeptic	new	1
10	2	4.09091	Dismissive	Climate change models successfully reproduce global land, air, and ocean temperatures since 1900. - [Field-1]	scientist	new	1
10	2	4.09091	Dismissive	The Earth is expected to warm 18°F (10°C) by the end of the century. - [Field-1]	scientist	new	1
10	2	4.09091	Dismissive	Global sea level has been rising at the same rate for the past 2000 years. - [Field-1]	skeptic	new	3
10	2	4.09091	Dismissive	Climate scientists fail to make reliable predictions of weather. - [Field-1]	skeptic	new	6
10	2	4.09091	Dismissive	The hottest years on record globally are 2016 and 2020. - [Field-1]	scientist	old	6
10	2	4.09091	Dismissive	An individual's annual carbon footprint for motor vehicles is two times greater compared to their annual carbon footprint for airplane flights. - [Field-1]	scientist	old	6
10	2	4.09091	Dismissive	Different climate models often predict vastly different global warming outcomes. - [Field-1]	skeptic	old	6
10	2	4.09091	Dismissive	Emails seized from prominent climate scientists suggest conspiracy and data manipulation. - [Field-1]	skeptic	old	6
11	2	5.18182	Alarmed	Climate change models successfully reproduce global land, air, and ocean temperatures since 1900. - [Field-1]	scientist	new	5
11	2	5.18182	Alarmed	The Earth is expected to warm 18°F (10°C) by the end of the century. - [Field-1]	scientist	new	6
11	2	5.18182	Alarmed	Global sea level has been rising at the same rate for the past 2000 years. - [Field-1]	skeptic	new	1
11	2	5.18182	Alarmed	Climate scientists fail to make reliable predictions of weather. - [Field-1]	skeptic	new	2
11	2	5.18182	Alarmed	The hottest years on record globally are 2016 and 2020. - [Field-1]	scientist	old	6
11	2	5.18182	Alarmed	An individual's annual carbon footprint for motor vehicles is two times greater compared to their annual carbon footprint for airplane flights. - [Field-1]	scientist	old	6
11	2	5.18182	Alarmed	Different climate models often predict vastly different global warming outcomes. - [Field-1]	skeptic	old	6
11	2	5.18182	Alarmed	Emails seized from prominent climate scientists suggest conspiracy and data manipulation. - [Field-1]	skeptic	old	5
12	2	4.45455	Cautious	Climate change models successfully reproduce global land, air, and ocean temperatures since 1900. - [Field-1]	scientist	new	2
12	2	4.45455	Cautious	The Earth is expected to warm 18°F (10°C) by the end of the century. - [Field-1]	scientist	new	3
12	2	4.45455	Cautious	Global sea level has been rising at the same rate for the past 2000 years. - [Field-1]	skeptic	new	3
12	2	4.45455	Cautious	Climate scientists fail to make reliable predictions of weather. - [Field-1]	skeptic	new	3
12	2	4.45455	Cautious	The hottest years on record globally are 2016 and 2020. - [Field-1]	scientist	old	5
12	2	4.45455	Cautious	An individual's annual carbon footprint for motor vehicles is two times greater compared to their annual carbon footprint for airplane flights. - [Field-1]	scientist	old	4
12	2	4.45455	Cautious	Different climate models often predict vastly different global warming outcomes. - [Field-1]	skeptic	old	5
12	2	4.45455	Cautious	Emails seized from prominent climate scientists suggest conspiracy and data manipulation. - [Field-1]	skeptic	old	3
13	2	5.36364	Alarmed	Climate change models successfully reproduce global land, air, and ocean temperatures since 1900. - [Field-1]	scientist	new	4
13	2	5.36364	Alarmed	The Earth is expected to warm 18°F (10°C) by the end of the century. - [Field-1]	scientist	new	4
13	2	5.36364	Alarmed	Global sea level has been rising at the same rate for the past 2000 years. - [Field-1]	skeptic	new	4
13	2	5.36364	Alarmed	Climate scientists fail to make reliable predictions of weather. - [Field-1]	skeptic	new	3
13	2	5.36364	Alarmed	The hottest years on record globally are 2016 and 2020. - [Field-1]	scientist	old	6
13	2	5.36364	Alarmed	An individual's annual carbon footprint for motor vehicles is two times greater compared to their annual carbon footprint for airplane flights. - [Field-1]	scientist	old	2
13	2	5.36364	Alarmed	Different climate models often predict vastly different global warming outcomes. - [Field-1]	skeptic	old	5
13	2	5.36364	Alarmed	Emails seized from prominent climate scientists suggest conspiracy and data manipulation. - [Field-1]	skeptic	old	3
14	2	6.54545	Alarmed	Climate change models successfully reproduce global land, air, and ocean temperatures since 1900. - [Field-1]	scientist	new	5
14	2	6.54545	Alarmed	The Earth is expected to warm 18°F (10°C) by the end of the century. - [Field-1]	scientist	new	1
14	2	6.54545	Alarmed	Global sea level has been rising at the same rate for the past 2000 years. - [Field-1]	skeptic	new	2
14	2	6.54545	Alarmed	Climate scientists fail to make reliable predictions of weather. - [Field-1]	skeptic	new	1
14	2	6.54545	Alarmed	The hottest years on record globally are 2016 and 2020. - [Field-1]	scientist	old	6
14	2	6.54545	Alarmed	An individual's annual carbon footprint for motor vehicles is two times greater compared to their annual carbon footprint for airplane flights. - [Field-1]	scientist	old	6
14	2	6.54545	Alarmed	Different climate models often predict vastly different global warming outcomes. - [Field-1]	skeptic	old	2
14	2	6.54545	Alarmed	Emails seized from prominent climate scientists suggest conspiracy and data manipulation. - [Field-1]	skeptic	old	6
15	1	5.09091	Cautious	Climate change models successfully reproduce global land, air, and ocean temperatures since 1900. - [Field-1]	scientist	old	4
15	1	5.09091	Cautious	The Earth is expected to warm 18°F (10°C) by the end of the century. - [Field-1]	scientist	old	4
15	1	5.09091	Cautious	Global sea level has been rising at the same rate for the past 2000 years. - [Field-1]	skeptic	old	4
15	1	5.09091	Cautious	Climate scientists fail to make reliable predictions of weather. - [Field-1]	skeptic	old	4
15	1	5.09091	Cautious	The hottest years on record globally are 2016 and 2020. - [Field-1]	scientist	new	3
15	1	5.09091	Cautious	An individual's annual carbon footprint for motor vehicles is two times greater compared to their annual carbon footprint for airplane flights. - [Field-1]	scientist	new	4
15	1	5.09091	Cautious	Different climate models often predict vastly different global warming outcomes. - [Field-1]	skeptic	new	5
15	1	5.09091	Cautious	Emails seized from prominent climate scientists suggest conspiracy and data manipulation. - [Field-1]	skeptic	new	3
16	1	4.45455	Concerned	Climate change models successfully reproduce global land, air, and ocean temperatures since 1900. - [Field-1]	scientist	old	4
16	1	4.45455	Concerned	The Earth is expected to warm 18°F (10°C) by the end of the century. - [Field-1]	scientist	old	6
16	1	4.45455	Concerned	Global sea level has been rising at the same rate for the past 2000 years. - [Field-1]	skeptic	old	6
16	1	4.45455	Concerned	Climate scientists fail to make reliable predictions of weather. - [Field-1]	skeptic	old	6
16	1	4.45455	Concerned	The hottest years on record globally are 2016 and 2020. - [Field-1]	scientist	new	2
16	1	4.45455	Concerned	An individual's annual carbon footprint for motor vehicles is two times greater compared to their annual carbon footprint for airplane flights. - [Field-1]	scientist	new	5
16	1	4.45455	Concerned	Different climate models often predict vastly different global warming outcomes. - [Field-1]	skeptic	new	4
16	1	4.45455	Concerned	Emails seized from prominent climate scientists suggest conspiracy and data manipulation. - [Field-1]	skeptic	new	4
17	2	5	Cautious	Climate change models successfully reproduce global land, air, and ocean temperatures since 1900. - [Field-1]	scientist	new	4
17	2	5	Cautious	The Earth is expected to warm 18°F (10°C) by the end of the century. - [Field-1]	scientist	new	3
17	2	5	Cautious	Global sea level has been rising at the same rate for the past 2000 years. - [Field-1]	skeptic	new	4
17	2	5	Cautious	Climate scientists fail to make reliable predictions of weather. - [Field-1]	skeptic	new	5
17	2	5	Cautious	The hottest years on record globally are 2016 and 2020. - [Field-1]	scientist	old	5
17	2	5	Cautious	An individual's annual carbon footprint for motor vehicles is two times greater compared to their annual carbon footprint for airplane flights. - [Field-1]	scientist	old	5
17	2	5	Cautious	Different climate models often predict vastly different global warming outcomes. - [Field-1]	skeptic	old	3
17	2	5	Cautious	Emails seized from prominent climate scientists suggest conspiracy and data manipulation. - [Field-1]	skeptic	old	5
18	2	5.18182	Concerned	Climate change models successfully reproduce global land, air, and ocean temperatures since 1900. - [Field-1]	scientist	new	3
18	2	5.18182	Concerned	The Earth is expected to warm 18°F (10°C) by the end of the century. - [Field-1]	scientist	new	5
18	2	5.18182	Concerned	Global sea level has been rising at the same rate for the past 2000 years. - [Field-1]	skeptic	new	5
18	2	5.18182	Concerned	Climate scientists fail to make reliable predictions of weather. - [Field-1]	skeptic	new	3
18	2	5.18182	Concerned	The hottest years on record globally are 2016 and 2020. - [Field-1]	scientist	old	5
18	2	5.18182	Concerned	An individual's annual carbon footprint for motor vehicles is two times greater compared to their annual carbon footprint for airplane flights. - [Field-1]	scientist	old	4
18	2	5.18182	Concerned	Different climate models often predict vastly different global warming outcomes. - [Field-1]	skeptic	old	5
18	2	5.18182	Concerned	Emails seized from prominent climate scientists suggest conspiracy and data manipulation. - [Field-1]	skeptic	old	2
19	2	4.36364	Alarmed	Climate change models successfully reproduce global land, air, and ocean temperatures since 1900. - [Field-1]	scientist	new	3
19	2	4.36364	Alarmed	The Earth is expected to warm 18°F (10°C) by the end of the century. - [Field-1]	scientist	new	3
19	2	4.36364	Alarmed	Global sea level has been rising at the same rate for the past 2000 years. - [Field-1]	skeptic	new	2
19	2	4.36364	Alarmed	Climate scientists fail to make reliable predictions of weather. - [Field-1]	skeptic	new	4
19	2	4.36364	Alarmed	The hottest years on record globally are 2016 and 2020. - [Field-1]	scientist	old	4
19	2	4.36364	Alarmed	An individual's annual carbon footprint for motor vehicles is two times greater compared to their annual carbon footprint for airplane flights. - [Field-1]	scientist	old	6
19	2	4.36364	Alarmed	Different climate models often predict vastly different global warming outcomes. - [Field-1]	skeptic	old	2
19	2	4.36364	Alarmed	Emails seized from prominent climate scientists suggest conspiracy and data manipulation. - [Field-1]	skeptic	old	4
20	1	4.72727	Alarmed	Climate change models successfully reproduce global land, air, and ocean temperatures since 1900. - [Field-1]	scientist	old	6
20	1	4.72727	Alarmed	The Earth is expected to warm 18°F (10°C) by the end of the century. - [Field-1]	scientist	old	6
20	1	4.72727	Alarmed	Global sea level has been rising at the same rate for the past 2000 years. - [Field-1]	skeptic	old	6
20	1	4.72727	Alarmed	Climate scientists fail to make reliable predictions of weather. - [Field-1]	skeptic	old	6
20	1	4.72727	Alarmed	The hottest years on record globally are 2016 and 2020. - [Field-1]	scientist	new	4
20	1	4.72727	Alarmed	An individual's annual carbon footprint for motor vehicles is two times greater compared to their annual carbon footprint for airplane flights. - [Field-1]	scientist	new	4
20	1	4.72727	Alarmed	Different climate models often predict vastly different global warming outcomes. - [Field-1]	skeptic	new	6
20	1	4.72727	Alarmed	Emails seized from prominent climate scientists suggest conspiracy and data manipulation. - [Field-1]	skeptic	new	4
21	2	6.18182	Cautious	Climate change models successfully reproduce global land, air, and ocean temperatures since 1900. - [Field-1]	scientist	new	4
21	2	6.18182	Cautious	The Earth is expected to warm 18°F (10°C) by the end of the century. - [Field-1]	scientist	new	4
21	2	6.18182	Cautious	Global sea level has been rising at the same rate for the past 2000 years. - [Field-1]	skeptic	new	1
21	2	6.18182	Cautious	Climate scientists fail to make reliable predictions of weather. - [Field-1]	skeptic	new	4
21	2	6.18182	Cautious	The hottest years on record globally are 2016 and 2020. - [Field-1]	scientist	old	6
21	2	6.18182	Cautious	An individual's annual carbon footprint for motor vehicles is two times greater compared to their annual carbon footprint for airplane flights. - [Field-1]	scientist	old	6
21	2	6.18182	Cautious	Different climate models often predict vastly different global warming outcomes. - [Field-1]	skeptic	old	4
21	2	6.18182	Cautious	Emails seized from prominent climate scientists suggest conspiracy and data manipulation. - [Field-1]	skeptic	old	2
22	1	6.36364	Alarmed	Climate change models successfully reproduce global land, air, and ocean temperatures since 1900. - [Field-1]	scientist	old	6
22	1	6.36364	Alarmed	The Earth is expected to warm 18°F (10°C) by the end of the century. - [Field-1]	scientist	old	6
22	1	6.36364	Alarmed	Global sea level has been rising at the same rate for the past 2000 years. - [Field-1]	skeptic	old	6
22	1	6.36364	Alarmed	Climate scientists fail to make reliable predictions of weather. - [Field-1]	skeptic	old	4
22	1	6.36364	Alarmed	The hottest years on record globally are 2016 and 2020. - [Field-1]	scientist	new	2
22	1	6.36364	Alarmed	An individual's annual carbon footprint for motor vehicles is two times greater compared to their annual carbon footprint for airplane flights. - [Field-1]	scientist	new	5
22	1	6.36364	Alarmed	Different climate models often predict vastly different global warming outcomes. - [Field-1]	skeptic	new	4
22	1	6.36364	Alarmed	Emails seized from prominent climate scientists suggest conspiracy and data manipulation. - [Field-1]	skeptic	new	3
23	2	5.09091	Cautious	Climate change models successfully reproduce global land, air, and ocean temperatures since 1900. - [Field-1]	scientist	new	3
23	2	5.09091	Cautious	The Earth is expected to warm 18°F (10°C) by the end of the century. - [Field-1]	scientist	new	4
23	2	5.09091	Cautious	Global sea level has been rising at the same rate for the past 2000 years. - [Field-1]	skeptic	new	3
23	2	5.09091	Cautious	Climate scientists fail to make reliable predictions of weather. - [Field-1]	skeptic	new	3
23	2	5.09091	Cautious	The hottest years on record globally are 2016 and 2020. - [Field-1]	scientist	old	3
23	2	5.09091	Cautious	An individual's annual carbon footprint for motor vehicles is two times greater compared to their annual carbon footprint for airplane flights. - [Field-1]	scientist	old	4
23	2	5.09091	Cautious	Different climate models often predict vastly different global warming outcomes. - [Field-1]	skeptic	old	3
23	2	5.09091	Cautious	Emails seized from prominent climate scientists suggest conspiracy and data manipulation. - [Field-1]	skeptic	old	4
24	1	3.18182	Dismissive	Climate change models successfully reproduce global land, air, and ocean temperatures since 1900. - [Field-1]	scientist	old	4
24	1	3.18182	Dismissive	The Earth is expected to warm 18°F (10°C) by the end of the century. - [Field-1]	scientist	old	6
24	1	3.18182	Dismissive	Global sea level has been rising at the same rate for the past 2000 years. - [Field-1]	skeptic	old	5
24	1	3.18182	Dismissive	Climate scientists fail to make reliable predictions of weather. - [Field-1]	skeptic	old	2
24	1	3.18182	Dismissive	The hottest years on record globally are 2016 and 2020. - [Field-1]	scientist	new	4
24	1	3.18182	Dismissive	An individual's annual carbon footprint for motor vehicles is two times greater compared to their annual carbon footprint for airplane flights. - [Field-1]	scientist	new	3
24	1	3.18182	Dismissive	Different climate models often predict vastly different global warming outcomes. - [Field-1]	skeptic	new	4
24	1	3.18182	Dismissive	Emails seized from prominent climate scientists suggest conspiracy and data manipulation. - [Field-1]	skeptic	new	4
25	1	5.36364	Cautious	Climate change models successfully reproduce global land, air, and ocean temperatures since 1900. - [Field-1]	scientist	old	5
25	1	5.36364	Cautious	The Earth is expected to warm 18°F (10°C) by the end of the century. - [Field-1]	scientist	old	5
25	1	5.36364	Cautious	Global sea level has been rising at the same rate for the past 2000 years. - [Field-1]	skeptic	old	4
25	1	5.36364	Cautious	Climate scientists fail to make reliable predictions of weather. - [Field-1]	skeptic	old	5
25	1	5.36364	Cautious	The hottest years on record globally are 2016 and 2020. - [Field-1]	scientist	new	4
25	1	5.36364	Cautious	An individual's annual carbon footprint for motor vehicles is two times greater compared to their annual carbon footprint for airplane flights. - [Field-1]	scientist	new	4
25	1	5.36364	Cautious	Different climate models often predict vastly different global warming outcomes. - [Field-1]	skeptic	new	4
25	1	5.36364	Cautious	Emails seized from prominent climate scientists suggest conspiracy and data manipulation. - [Field-1]	skeptic	new	2
26	2	6.72727	Alarmed	Climate change models successfully reproduce global land, air, and ocean temperatures since 1900. - [Field-1]	scientist	new	4
26	2	6.72727	Alarmed	The Earth is expected to warm 18°F (10°C) by the end of the century. - [Field-1]	scientist	new	4
26	2	6.72727	Alarmed	Global sea level has been rising at the same rate for the past 2000 years. - [Field-1]	skeptic	new	2
26	2	6.72727	Alarmed	Climate scientists fail to make reliable predictions of weather. - [Field-1]	skeptic	new	1
26	2	6.72727	Alarmed	The hottest years on record globally are 2016 and 2020. - [Field-1]	scientist	old	5
26	2	6.72727	Alarmed	An individual's annual carbon footprint for motor vehicles is two times greater compared to their annual carbon footprint for airplane flights. - [Field-1]	scientist	old	4
26	2	6.72727	Alarmed	Different climate models often predict vastly different global warming outcomes. - [Field-1]	skeptic	old	3
26	2	6.72727	Alarmed	Emails seized from prominent climate scientists suggest conspiracy and data manipulation. - [Field-1]	skeptic	old	1
27	2	5.09091	Alarmed	Climate change models successfully reproduce global land, air, and ocean temperatures since 1900. - [Field-1]	scientist	new	4
27	2	5.09091	Alarmed	The Earth is expected to warm 18°F (10°C) by the end of the century. - [Field-1]	scientist	new	2
27	2	5.09091	Alarmed	Global sea level has been rising at the same rate for the past 2000 years. - [Field-1]	skeptic	new	4
27	2	5.09091	Alarmed	Climate scientists fail to make reliable predictions of weather. - [Field-1]	skeptic	new	4
27	2	5.09091	Alarmed	The hottest years on record globally are 2016 and 2020. - [Field-1]	scientist	old	2
27	2	5.09091	Alarmed	An individual's annual carbon footprint for motor vehicles is two times greater compared to their annual carbon footprint for airplane flights. - [Field-1]	scientist	old	2
27	2	5.09091	Alarmed	Different climate models often predict vastly different global warming outcomes. - [Field-1]	skeptic	old	3
27	2	5.09091	Alarmed	Emails seized from prominent climate scientists suggest conspiracy and data manipulation. - [Field-1]	skeptic	old	3
28	1	4.36364		Climate change models successfully reproduce global land, air, and ocean temperatures since 1900. - [Field-1]	scientist	old	3
28	1	4.36364		The Earth is expected to warm 18°F (10°C) by the end of the century. - [Field-1]	scientist	old	3
28	1	4.36364		Global sea level has been rising at the same rate for the past 2000 years. - [Field-1]	skeptic	old	3
28	1	4.36364		Climate scientists fail to make reliable predictions of weather. - [Field-1]	skeptic	old	4
28	1	4.36364		The hottest years on record globally are 2016 and 2020. - [Field-1]	scientist	new	4
28	1	4.36364		An individual's annual carbon footprint for motor vehicles is two times greater compared to their annual carbon footprint for airplane flights. - [Field-1]	scientist	new	4
28	1	4.36364		Different climate models often predict vastly different global warming outcomes. - [Field-1]	skeptic	new	5
28	1	4.36364		Emails seized from prominent climate scientists suggest conspiracy and data manipulation. - [Field-1]	skeptic	new	3
29	1	6.63636	Alarmed	Climate change models successfully reproduce global land, air, and ocean temperatures since 1900. - [Field-1]	scientist	old	4
29	1	6.63636	Alarmed	The Earth is expected to warm 18°F (10°C) by the end of the century. - [Field-1]	scientist	old	1
29	1	6.63636	Alarmed	Global sea level has been rising at the same rate for the past 2000 years. - [Field-1]	skeptic	old	1
29	1	6.63636	Alarmed	Climate scientists fail to make reliable predictions of weather. - [Field-1]	skeptic	old	1
29	1	6.63636	Alarmed	The hottest years on record globally are 2016 and 2020. - [Field-1]	scientist	new	4
29	1	6.63636	Alarmed	An individual's annual carbon footprint for motor vehicles is two times greater compared to their annual carbon footprint for airplane flights. - [Field-1]	scientist	new	1
29	1	6.63636	Alarmed	Different climate models often predict vastly different global warming outcomes. - [Field-1]	skeptic	new	3
29	1	6.63636	Alarmed	Emails seized from prominent climate scientists suggest conspiracy and data manipulation. - [Field-1]	skeptic	new	1
30	2	5.63636	Alarmed	Climate change models successfully reproduce global land, air, and ocean temperatures since 1900. - [Field-1]	scientist	new	3
30	2	5.63636	Alarmed	The Earth is expected to warm 18°F (10°C) by the end of the century. - [Field-1]	scientist	new	4
30	2	5.63636	Alarmed	Global sea level has been rising at the same rate for the past 2000 years. - [Field-1]	skeptic	new	4
30	2	5.63636	Alarmed	Climate scientists fail to make reliable predictions of weather. - [Field-1]	skeptic	new	4
30	2	5.63636	Alarmed	The hottest years on record globally are 2016 and 2020. - [Field-1]	scientist	old	6
30	2	5.63636	Alarmed	An individual's annual carbon footprint for motor vehicles is two times greater compared to their annual carbon footprint for airplane flights. - [Field-1]	scientist	old	6
30	2	5.63636	Alarmed	Different climate models often predict vastly different global warming outcomes. - [Field-1]	skeptic	old	6
30	2	5.63636	Alarmed	Emails seized from prominent climate scientists suggest conspiracy and data manipulation. - [Field-1]	skeptic	old	6
31	1	5.18182	Cautious	Climate change models successfully reproduce global land, air, and ocean temperatures since 1900. - [Field-1]	scientist	old	4
31	1	5.18182	Cautious	The Earth is expected to warm 18°F (10°C) by the end of the century. - [Field-1]	scientist	old	6
31	1	5.18182	Cautious	Global sea level has been rising at the same rate for the past 2000 years. - [Field-1]	skeptic	old	5
31	1	5.18182	Cautious	Climate scientists fail to make reliable predictions of weather. - [Field-1]	skeptic	old	4
31	1	5.18182	Cautious	The hottest years on record globally are 2016 and 2020. - [Field-1]	scientist	new	5
31	1	5.18182	Cautious	An individual's annual carbon footprint for motor vehicles is two times greater compared to their annual carbon footprint for airplane flights. - [Field-1]	scientist	new	5
31	1	5.18182	Cautious	Different climate models often predict vastly different global warming outcomes. - [Field-1]	skeptic	new	4
31	1	5.18182	Cautious	Emails seized from prominent climate scientists suggest conspiracy and data manipulation. - [Field-1]	skeptic	new	4
32	2	5.45455	Concerned	Climate change models successfully reproduce global land, air, and ocean temperatures since 1900. - [Field-1]	scientist	new	4
32	2	5.45455	Concerned	The Earth is expected to warm 18°F (10°C) by the end of the century. - [Field-1]	scientist	new	3
32	2	5.45455	Concerned	Global sea level has been rising at the same rate for the past 2000 years. - [Field-1]	skeptic	new	4
32	2	5.45455	Concerned	Climate scientists fail to make reliable predictions of weather. - [Field-1]	skeptic	new	2
32	2	5.45455	Concerned	The hottest years on record globally are 2016 and 2020. - [Field-1]	scientist	old	5
32	2	5.45455	Concerned	An individual's annual carbon footprint for motor vehicles is two times greater compared to their annual carbon footprint for airplane flights. - [Field-1]	scientist	old	3
32	2	5.45455	Concerned	Different climate models often predict vastly different global warming outcomes. - [Field-1]	skeptic	old	4
32	2	5.45455	Concerned	Emails seized from prominent climate scientists suggest conspiracy and data manipulation. - [Field-1]	skeptic	old	4
33	2	5.63636	Alarmed	Climate change models successfully reproduce global land, air, and ocean temperatures since 1900. - [Field-1]	scientist	new	5
33	2	5.63636	Alarmed	The Earth is expected to warm 18°F (10°C) by the end of the century. - [Field-1]	scientist	new	4
33	2	5.63636	Alarmed	Global sea level has been rising at the same rate for the past 2000 years. - [Field-1]	skeptic	new	1
33	2	5.63636	Alarmed	Climate scientists fail to make reliable predictions of weather. - [Field-1]	skeptic	new	2
33	2	5.63636	Alarmed	The hottest years on record globally are 2016 and 2020. - [Field-1]	scientist	old	3
33	2	5.63636	Alarmed	An individual's annual carbon footprint for motor vehicles is two times greater compared to their annual carbon footprint for airplane flights. - [Field-1]	scientist	old	6
33	2	5.63636	Alarmed	Different climate models often predict vastly different global warming outcomes. - [Field-1]	skeptic	old	1
33	2	5.63636	Alarmed	Emails seized from prominent climate scientists suggest conspiracy and data manipulation. - [Field-1]	skeptic	old	1
34	2	6.54545	Concerned	Climate change models successfully reproduce global land, air, and ocean temperatures since 1900. - [Field-1]	scientist	new	1
34	2	6.54545	Concerned	The Earth is expected to warm 18°F (10°C) by the end of the century. - [Field-1]	scientist	new	2
34	2	6.54545	Concerned	Global sea level has been rising at the same rate for the past 2000 years. - [Field-1]	skeptic	new	1
34	2	6.54545	Concerned	Climate scientists fail to make reliable predictions of weather. - [Field-1]	skeptic	new	3
34	2	6.54545	Concerned	The hottest years on record globally are 2016 and 2020. - [Field-1]	scientist	old	6
34	2	6.54545	Concerned	An individual's annual carbon footprint for motor vehicles is two times greater compared to their annual carbon footprint for airplane flights. - [Field-1]	scientist	old	6
34	2	6.54545	Concerned	Different climate models often predict vastly different global warming outcomes. - [Field-1]	skeptic	old	6
34	2	6.54545	Concerned	Emails seized from prominent climate scientists suggest conspiracy and data manipulation. - [Field-1]	skeptic	old	1
35	1	3.63636	Doubtful	Climate change models successfully reproduce global land, air, and ocean temperatures since 1900. - [Field-1]	scientist	old	5
35	1	3.63636	Doubtful	The Earth is expected to warm 18°F (10°C) by the end of the century. - [Field-1]	scientist	old	5
35	1	3.63636	Doubtful	Global sea level has been rising at the same rate for the past 2000 years. - [Field-1]	skeptic	old	5
35	1	3.63636	Doubtful	Climate scientists fail to make reliable predictions of weather. - [Field-1]	skeptic	old	2
35	1	3.63636	Doubtful	The hottest years on record globally are 2016 and 2020. - [Field-1]	scientist	new	2
35	1	3.63636	Doubtful	An individual's annual carbon footprint for motor vehicles is two times greater compared to their annual carbon footprint for airplane flights. - [Field-1]	scientist	new	2
35	1	3.63636	Doubtful	Different climate models often predict vastly different global warming outcomes. - [Field-1]	skeptic	new	2
35	1	3.63636	Doubtful	Emails seized from prominent climate scientists suggest conspiracy and data manipulation. - [Field-1]	skeptic	new	2
36	1	4.45455		Climate change models successfully reproduce global land, air, and ocean temperatures since 1900. - [Field-1]	scientist	old	6
36	1	4.45455		The Earth is expected to warm 18°F (10°C) by the end of the century. - [Field-1]	scientist	old	6
36	1	4.45455		Global sea level has been rising at the same rate for the past 2000 years. - [Field-1]	skeptic	old	6
36	1	4.45455		Climate scientists fail to make reliable predictions of weather. - [Field-1]	skeptic	old	6
36	1	4.45455		The hottest years on record globally are 2016 and 2020. - [Field-1]	scientist	new	6
36	1	4.45455		An individual's annual carbon footprint for motor vehicles is two times greater compared to their annual carbon footprint for airplane flights. - [Field-1]	scientist	new	4
36	1	4.45455		Different climate models often predict vastly different global warming outcomes. - [Field-1]	skeptic	new	6
36	1	4.45455		Emails seized from prominent climate scientists suggest conspiracy and data manipulation. - [Field-1]	skeptic	new	1
37	1	4.18182		Climate change models successfully reproduce global land, air, and ocean temperatures since 1900. - [Field-1]	scientist	old	3
37	1	4.18182		The Earth is expected to warm 18°F (10°C) by the end of the century. - [Field-1]	scientist	old	4
37	1	4.18182		Global sea level has been rising at the same rate for the past 2000 years. - [Field-1]	skeptic	old	4
37	1	4.18182		Climate scientists fail to make reliable predictions of weather. - [Field-1]	skeptic	old	4
37	1	4.18182		The hottest years on record globally are 2016 and 2020. - [Field-1]	scientist	new	4
37	1	4.18182		An individual's annual carbon footprint for motor vehicles is two times greater compared to their annual carbon footprint for airplane flights. - [Field-1]	scientist	new	4
37	1	4.18182		Different climate models often predict vastly different global warming outcomes. - [Field-1]	skeptic	new	5
37	1	4.18182		Emails seized from prominent climate scientists suggest conspiracy and data manipulation. - [Field-1]	skeptic	new	4
38	1	4.27273	Concerned	Climate change models successfully reproduce global land, air, and ocean temperatures since 1900. - [Field-1]	scientist	old	5
38	1	4.27273	Concerned	The Earth is expected to warm 18°F (10°C) by the end of the century. - [Field-1]	scientist	old	3
38	1	4.27273	Concerned	Global sea level has been rising at the same rate for the past 2000 years. - [Field-1]	skeptic	old	4
38	1	4.27273	Concerned	Climate scientists fail to make reliable predictions of weather. - [Field-1]	skeptic	old	4
38	1	4.27273	Concerned	The hottest years on record globally are 2016 and 2020. - [Field-1]	scientist	new	5
38	1	4.27273	Concerned	An individual's annual carbon footprint for motor vehicles is two times greater compared to their annual carbon footprint for airplane flights. - [Field-1]	scientist	new	5
38	1	4.27273	Concerned	Different climate models often predict vastly different global warming outcomes. - [Field-1]	skeptic	new	5
38	1	4.27273	Concerned	Emails seized from prominent climate scientists suggest conspiracy and data manipulation. - [Field-1]	skeptic	new	1
39	1	3	Doubtful	Climate change models successfully reproduce global land, air, and ocean temperatures since 1900. - [Field-1]	scientist	old	5
39	1	3	Doubtful	The Earth is expected to warm 18°F (10°C) by the end of the century. - [Field-1]	scientist	old	5
39	1	3	Doubtful	Global sea level has been rising at the same rate for the past 2000 years. - [Field-1]	skeptic	old	4
39	1	3	Doubtful	Climate scientists fail to make reliable predictions of weather. - [Field-1]	skeptic	old	4
39	1	3	Doubtful	The hottest years on record globally are 2016 and 2020. - [Field-1]	scientist	new	4
39	1	3	Doubtful	An individual's annual carbon footprint for motor vehicles is two times greater compared to their annual carbon footprint for airplane flights. - [Field-1]	scientist	new	3
39	1	3	Doubtful	Different climate models often predict vastly different global warming outcomes. - [Field-1]	skeptic	new	5
39	1	3	Doubtful	Emails seized from prominent climate scientists suggest conspiracy and data manipulation. - [Field-1]	skeptic	new	4
40	1	6.45455	Concerned	Climate change models successfully reproduce global land, air, and ocean temperatures since 1900. - [Field-1]	scientist	old	6
40	1	6.45455	Concerned	The Earth is expected to warm 18°F (10°C) by the end of the century. - [Field-1]	scientist	old	3
40	1	6.45455	Concerned	Global sea level has been rising at the same rate for the past 2000 years. - [Field-1]	skeptic	old	3
40	1	6.45455	Concerned	Climate scientists fail to make reliable predictions of weather. - [Field-1]	skeptic	old	5
40	1	6.45455	Concerned	The hottest years on record globally are 2016 and 2020. - [Field-1]	scientist	new	3
40	1	6.45455	Concerned	An individual's annual carbon footprint for motor vehicles is two times greater compared to their annual carbon footprint for airplane flights. - [Field-1]	scientist	new	3
40	1	6.45455	Concerned	Different climate models often predict vastly different global warming outcomes. - [Field-1]	skeptic	new	5
40	1	6.45455	Concerned	Emails seized from prominent climate scientists suggest conspiracy and data manipulation. - [Field-1]	skeptic	new	2
41	2	5.81818	Cautious	Climate change models successfully reproduce global land, air, and ocean temperatures since 1900. - [Field-1]	scientist	new	3
41	2	5.81818	Cautious	The Earth is expected to warm 18°F (10°C) by the end of the century. - [Field-1]	scientist	new	4
41	2	5.81818	Cautious	Global sea level has been rising at the same rate for the past 2000 years. - [Field-1]	skeptic	new	4
41	2	5.81818	Cautious	Climate scientists fail to make reliable predictions of weather. - [Field-1]	skeptic	new	4
41	2	5.81818	Cautious	The hottest years on record globally are 2016 and 2020. - [Field-1]	scientist	old	6
41	2	5.81818	Cautious	An individual's annual carbon footprint for motor vehicles is two times greater compared to their annual carbon footprint for airplane flights. - [Field-1]	scientist	old	1
41	2	5.81818	Cautious	Different climate models often predict vastly different global warming outcomes. - [Field-1]	skeptic	old	6
41	2	5.81818	Cautious	Emails seized from prominent climate scientists suggest conspiracy and data manipulation. - [Field-1]	skeptic	old	3
42	2	4.45455	Concerned	Climate change models successfully reproduce global land, air, and ocean temperatures since 1900. - [Field-1]	scientist	new	6
42	2	4.45455	Concerned	The Earth is expected to warm 18°F (10°C) by the end of the century. - [Field-1]	scientist	new	4
42	2	4.45455	Concerned	Global sea level has been rising at the same rate for the past 2000 years. - [Field-1]	skeptic	new	4
42	2	4.45455	Concerned	Climate scientists fail to make reliable predictions of weather. - [Field-1]	skeptic	new	3
42	2	4.45455	Concerned	The hottest years on record globally are 2016 and 2020. - [Field-1]	scientist	old	5
42	2	4.45455	Concerned	An individual's annual carbon footprint for motor vehicles is two times greater compared to their annual carbon footprint for airplane flights. - [Field-1]	scientist	old	5
42	2	4.45455	Concerned	Different climate models often predict vastly different global warming outcomes. - [Field-1]	skeptic	old	4
42	2	4.45455	Concerned	Emails seized from prominent climate scientists suggest conspiracy and data manipulation. - [Field-1]	skeptic	old	4
43	1	6.72727	Alarmed	Climate change models successfully reproduce global land, air, and ocean temperatures since 1900. - [Field-1]	scientist	old	4
43	1	6.72727	Alarmed	The Earth is expected to warm 18°F (10°C) by the end of the century. - [Field-1]	scientist	old	6
43	1	6.72727	Alarmed	Global sea level has been rising at the same rate for the past 2000 years. - [Field-1]	skeptic	old	6
43	1	6.72727	Alarmed	Climate scientists fail to make reliable predictions of weather. - [Field-1]	skeptic	old	2
43	1	6.72727	Alarmed	The hottest years on record globally are 2016 and 2020. - [Field-1]	scientist	new	4
43	1	6.72727	Alarmed	An individual's annual carbon footprint for motor vehicles is two times greater compared to their annual carbon footprint for airplane flights. - [Field-1]	scientist	new	4
43	1	6.72727	Alarmed	Different climate models often predict vastly different global warming outcomes. - [Field-1]	skeptic	new	5
43	1	6.72727	Alarmed	Emails seized from prominent climate scientists suggest conspiracy and data manipulation. - [Field-1]	skeptic	new	1
44	1	4.36364	Doubtful	Climate change models successfully reproduce global land, air, and ocean temperatures since 1900. - [Field-1]	scientist	old	6
44	1	4.36364	Doubtful	The Earth is expected to warm 18°F (10°C) by the end of the century. - [Field-1]	scientist	old	6
44	1	4.36364	Doubtful	Global sea level has been rising at the same rate for the past 2000 years. - [Field-1]	skeptic	old	6
44	1	4.36364	Doubtful	Climate scientists fail to make reliable predictions of weather. - [Field-1]	skeptic	old	2
44	1	4.36364	Doubtful	The hottest years on record globally are 2016 and 2020. - [Field-1]	scientist	new	3
44	1	4.36364	Doubtful	An individual's annual carbon footprint for motor vehicles is two times greater compared to their annual carbon footprint for airplane flights. - [Field-1]	scientist	new	1
44	1	4.36364	Doubtful	Different climate models often predict vastly different global warming outcomes. - [Field-1]	skeptic	new	2
44	1	4.36364	Doubtful	Emails seized from prominent climate scientists suggest conspiracy and data manipulation. - [Field-1]	skeptic	new	1
45	2	6	Concerned	Climate change models successfully reproduce global land, air, and ocean temperatures since 1900. - [Field-1]	scientist	new	4
45	2	6	Concerned	The Earth is expected to warm 18°F (10°C) by the end of the century. - [Field-1]	scientist	new	5
45	2	6	Concerned	Global sea level has been rising at the same rate for the past 2000 years. - [Field-1]	skeptic	new	2
45	2	6	Concerned	Climate scientists fail to make reliable predictions of weather. - [Field-1]	skeptic	new	2
45	2	6	Concerned	The hottest years on record globally are 2016 and 2020. - [Field-1]	scientist	old	4
45	2	6	Concerned	An individual's annual carbon footprint for motor vehicles is two times greater compared to their annual carbon footprint for airplane flights. - [Field-1]	scientist	old	3
45	2	6	Concerned	Different climate models often predict vastly different global warming outcomes. - [Field-1]	skeptic	old	3
45	2	6	Concerned	Emails seized from prominent climate scientists suggest conspiracy and data manipulation. - [Field-1]	skeptic	old	1
46	2	6	Concerned	Climate change models successfully reproduce global land, air, and ocean temperatures since 1900. - [Field-1]	scientist	new	3
46	2	6	Concerned	The Earth is expected to warm 18°F (10°C) by the end of the century. - [Field-1]	scientist	new	5
46	2	6	Concerned	Global sea level has been rising at the same rate for the past 2000 years. - [Field-1]	skeptic	new	2
46	2	6	Concerned	Climate scientists fail to make reliable predictions of weather. - [Field-1]	skeptic	new	1
46	2	6	Concerned	The hottest years on record globally are 2016 and 2020. - [Field-1]	scientist	old	4
46	2	6	Concerned	An individual's annual carbon footprint for motor vehicles is two times greater compared to their annual carbon footprint for airplane flights. - [Field-1]	scientist	old	4
46	2	6	Concerned	Different climate models often predict vastly different global warming outcomes. - [Field-1]	skeptic	old	6
46	2	6	Concerned	Emails seized from prominent climate scientists suggest conspiracy and data manipulation. - [Field-1]	skeptic	old	1
47	1	4.27273	Alarmed	Climate change models successfully reproduce global land, air, and ocean temperatures since 1900. - [Field-1]	scientist	old	5
47	1	4.27273	Alarmed	The Earth is expected to warm 18°F (10°C) by the end of the century. - [Field-1]	scientist	old	5
47	1	4.27273	Alarmed	Global sea level has been rising at the same rate for the past 2000 years. - [Field-1]	skeptic	old	4
47	1	4.27273	Alarmed	Climate scientists fail to make reliable predictions of weather. - [Field-1]	skeptic	old	4
47	1	4.27273	Alarmed	The hottest years on record globally are 2016 and 2020. - [Field-1]	scientist	new	3
47	1	4.27273	Alarmed	An individual's annual carbon footprint for motor vehicles is two times greater compared to their annual carbon footprint for airplane flights. - [Field-1]	scientist	new	3
47	1	4.27273	Alarmed	Different climate models often predict vastly different global warming outcomes. - [Field-1]	skeptic	new	3
47	1	4.27273	Alarmed	Emails seized from prominent climate scientists suggest conspiracy and data manipulation. - [Field-1]	skeptic	new	4
48	1	5.09091	Concerned	Climate change models successfully reproduce global land, air, and ocean temperatures since 1900. - [Field-1]	scientist	old	1
48	1	5.09091	Concerned	The Earth is expected to warm 18°F (10°C) by the end of the century. - [Field-1]	scientist	old	5
48	1	5.09091	Concerned	Global sea level has been rising at the same rate for the past 2000 years. - [Field-1]	skeptic	old	1
48	1	5.09091	Concerned	Climate scientists fail to make reliable predictions of weather. - [Field-1]	skeptic	old	1
48	1	5.09091	Concerned	The hottest years on record globally are 2016 and 2020. - [Field-1]	scientist	new	4
48	1	5.09091	Concerned	An individual's annual carbon footprint for motor vehicles is two times greater compared to their annual carbon footprint for airplane flights. - [Field-1]	scientist	new	4
48	1	5.09091	Concerned	Different climate models often predict vastly different global warming outcomes. - [Field-1]	skeptic	new	4
48	1	5.09091	Concerned	Emails seized from prominent climate scientists suggest conspiracy and data manipulation. - [Field-1]	skeptic	new	1
49	2	4.45455	Doubtful	Climate change models successfully reproduce global land, air, and ocean temperatures since 1900. - [Field-1]	scientist	new	2
49	2	4.45455	Doubtful	The Earth is expected to warm 18°F (10°C) by the end of the century. - [Field-1]	scientist	new	1
49	2	4.45455	Doubtful	Global sea level has been rising at the same rate for the past 2000 years. - [Field-1]	skeptic	new	3
49	2	4.45455	Doubtful	Climate scientists fail to make reliable predictions of weather. - [Field-1]	skeptic	new	5
49	2	4.45455	Doubtful	The hottest years on record globally are 2016 and 2020. - [Field-1]	scientist	old	3
49	2	4.45455	Doubtful	An individual's annual carbon footprint for motor vehicles is two times greater compared to their annual carbon footprint for airplane flights. - [Field-1]	scientist	old	6
49	2	4.45455	Doubtful	Different climate models often predict vastly different global warming outcomes. - [Field-1]	skeptic	old	6
49	2	4.45455	Doubtful	Emails seized from prominent climate scientists suggest conspiracy and data manipulation. - [Field-1]	skeptic	old	6
50	1	4.18182	Doubtful	Climate change models successfully reproduce global land, air, and ocean temperatures since 1900. - [Field-1]	scientist	old	4
50	1	4.18182	Doubtful	The Earth is expected to warm 18°F (10°C) by the end of the century. - [Field-1]	scientist	old	2
50	1	4.18182	Doubtful	Global sea level has been rising at the same rate for the past 2000 years. - [Field-1]	skeptic	old	5
50	1	4.18182	Doubtful	Climate scientists fail to make reliable predictions of weather. - [Field-1]	skeptic	old	6
50	1	4.18182	Doubtful	The hottest years on record globally are 2016 and 2020. - [Field-1]	scientist	new	4
50	1	4.18182	Doubtful	An individual's annual carbon footprint for motor vehicles is two times greater compared to their annual carbon footprint for airplane flights. - [Field-1]	scientist	new	2
50	1	4.18182	Doubtful	Different climate models often predict vastly different global warming outcomes. - [Field-1]	skeptic	new	4
50	1	4.18182	Doubtful	Emails seized from prominent climate scientists suggest conspiracy and data manipulation. - [Field-1]	skeptic	new	2
51	2	4.36364	Dismissive	Climate change models successfully reproduce global land, air, and ocean temperatures since 1900. - [Field-1]	scientist	new	3
51	2	4.36364	Dismissive	The Earth is expected to warm 18°F (10°C) by the end of the century. - [Field-1]	scientist	new	3
51	2	4.36364	Dismissive	Global sea level has been rising at the same rate for the past 2000 years. - [Field-1]	skeptic	new	3
51	2	4.36364	Dismissive	Climate scientists fail to make reliable predictions of weather. - [Field-1]	skeptic	new	4
51	2	4.36364	Dismissive	The hottest years on record globally are 2016 and 2020. - [Field-1]	scientist	old	4
51	2	4.36364	Dismissive	An individual's annual carbon footprint for motor vehicles is two times greater compared to their annual carbon footprint for airplane flights. - [Field-1]	scientist	old	4
51	2	4.36364	Dismissive	Different climate models often predict vastly different global warming outcomes. - [Field-1]	skeptic	old	5
51	2	4.36364	Dismissive	Emails seized from prominent climate scientists suggest conspiracy and data manipulation. - [Field-1]	skeptic	old	3
52	1	4	Doubtful	Climate change models successfully reproduce global land, air, and ocean temperatures since 1900. - [Field-1]	scientist	old	3
52	1	4	Doubtful	The Earth is expected to warm 18°F (10°C) by the end of the century. - [Field-1]	scientist	old	3
52	1	4	Doubtful	Global sea level has been rising at the same rate for the past 2000 years. - [Field-1]	skeptic	old	4
52	1	4	Doubtful	Climate scientists fail to make reliable predictions of weather. - [Field-1]	skeptic	old	4
52	1	4	Doubtful	The hottest years on record globally are 2016 and 2020. - [Field-1]	scientist	new	3
52	1	4	Doubtful	An individual's annual carbon footprint for motor vehicles is two times greater compared to their annual carbon footprint for airplane flights. - [Field-1]	scientist	new	3
52	1	4	Doubtful	Different climate models often predict vastly different global warming outcomes. - [Field-1]	skeptic	new	4
52	1	4	Doubtful	Emails seized from prominent climate scientists suggest conspiracy and data manipulation. - [Field-1]	skeptic	new	1
53	2	6.18182	Cautious	Climate change models successfully reproduce global land, air, and ocean temperatures since 1900. - [Field-1]	scientist	new	5
53	2	6.18182	Cautious	The Earth is expected to warm 18°F (10°C) by the end of the century. - [Field-1]	scientist	new	4
53	2	6.18182	Cautious	Global sea level has been rising at the same rate for the past 2000 years. - [Field-1]	skeptic	new	3
53	2	6.18182	Cautious	Climate scientists fail to make reliable predictions of weather. - [Field-1]	skeptic	new	3
53	2	6.18182	Cautious	The hottest years on record globally are 2016 and 2020. - [Field-1]	scientist	old	6
53	2	6.18182	Cautious	An individual's annual carbon footprint for motor vehicles is two times greater compared to their annual carbon footprint for airplane flights. - [Field-1]	scientist	old	6
53	2	6.18182	Cautious	Different climate models often predict vastly different global warming outcomes. - [Field-1]	skeptic	old	6
53	2	6.18182	Cautious	Emails seized from prominent climate scientists suggest conspiracy and data manipulation. - [Field-1]	skeptic	old	6
54	1	4.90909	Concerned	Climate change models successfully reproduce global land, air, and ocean temperatures since 1900. - [Field-1]	scientist	old	3
54	1	4.90909	Concerned	The Earth is expected to warm 18°F (10°C) by the end of the century. - [Field-1]	scientist	old	5
54	1	4.90909	Concerned	Global sea level has been rising at the same rate for the past 2000 years. - [Field-1]	skeptic	old	2
54	1	4.90909	Concerned	Climate scientists fail to make reliable predictions of weather. - [Field-1]	skeptic	old	2
54	1	4.90909	Concerned	The hottest years on record globally are 2016 and 2020. - [Field-1]	scientist	new	6
54	1	4.90909	Concerned	An individual's annual carbon footprint for motor vehicles is two times greater compared to their annual carbon footprint for airplane flights. - [Field-1]	scientist	new	5
54	1	4.90909	Concerned	Different climate models often predict vastly different global warming outcomes. - [Field-1]	skeptic	new	5
54	1	4.90909	Concerned	Emails seized from prominent climate scientists suggest conspiracy and data manipulation. - [Field-1]	skeptic	new	1
55	2	6.63636	Concerned	Climate change models successfully reproduce global land, air, and ocean temperatures since 1900. - [Field-1]	scientist	new	3
55	2	6.63636	Concerned	The Earth is expected to warm 18°F (10°C) by the end of the century. - [Field-1]	scientist	new	4
55	2	6.63636	Concerned	Global sea level has been rising at the same rate for the past 2000 years. - [Field-1]	skeptic	new	3
55	2	6.63636	Concerned	Climate scientists fail to make reliable predictions of weather. - [Field-1]	skeptic	new	4
55	2	6.63636	Concerned	The hottest years on record globally are 2016 and 2020. - [Field-1]	scientist	old	6
55	2	6.63636	Concerned	An individual's annual carbon footprint for motor vehicles is two times greater compared to their annual carbon footprint for airplane flights. - [Field-1]	scientist	old	6
55	2	6.63636	Concerned	Different climate models often predict vastly different global warming outcomes. - [Field-1]	skeptic	old	6
55	2	6.63636	Concerned	Emails seized from prominent climate scientists suggest conspiracy and data manipulation. - [Field-1]	skeptic	old	6
56	1	5.90909		Climate change models successfully reproduce global land, air, and ocean temperatures since 1900. - [Field-1]	scientist	old	5
56	1	5.90909		The Earth is expected to warm 18°F (10°C) by the end of the century. - [Field-1]	scientist	old	6
56	1	5.90909		Global sea level has been rising at the same rate for the past 2000 years. - [Field-1]	skeptic	old	4
56	1	5.90909		Climate scientists fail to make reliable predictions of weather. - [Field-1]	skeptic	old	4
56	1	5.90909		The hottest years on record globally are 2016 and 2020. - [Field-1]	scientist	new	3
56	1	5.90909		An individual's annual carbon footprint for motor vehicles is two times greater compared to their annual carbon footprint for airplane flights. - [Field-1]	scientist	new	3
56	1	5.90909		Different climate models often predict vastly different global warming outcomes. - [Field-1]	skeptic	new	5
56	1	5.90909		Emails seized from prominent climate scientists suggest conspiracy and data manipulation. - [Field-1]	skeptic	new	1
57	1	6.18182	Dismissive	Climate change models successfully reproduce global land, air, and ocean temperatures since 1900. - [Field-1]	scientist	old	1
57	1	6.18182	Dismissive	The Earth is expected to warm 18°F (10°C) by the end of the century. - [Field-1]	scientist	old	6
57	1	6.18182	Dismissive	Global sea level has been rising at the same rate for the past 2000 years. - [Field-1]	skeptic	old	6
57	1	6.18182	Dismissive	Climate scientists fail to make reliable predictions of weather. - [Field-1]	skeptic	old	6
57	1	6.18182	Dismissive	The hottest years on record globally are 2016 and 2020. - [Field-1]	scientist	new	6
57	1	6.18182	Dismissive	An individual's annual carbon footprint for motor vehicles is two times greater compared to their annual carbon footprint for airplane flights. - [Field-1]	scientist	new	1
57	1	6.18182	Dismissive	Different climate models often predict vastly different global warming outcomes. - [Field-1]	skeptic	new	6
57	1	6.18182	Dismissive	Emails seized from prominent climate scientists suggest conspiracy and data manipulation. - [Field-1]	skeptic	new	6
58	1	5.63636	Concerned	Climate change models successfully reproduce global land, air, and ocean temperatures since 1900. - [Field-1]	scientist	old	3
58	1	5.63636	Concerned	The Earth is expected to warm 18°F (10°C) by the end of the century. - [Field-1]	scientist	old	2
58	1	5.63636	Concerned	Global sea level has been rising at the same rate for the past 2000 years. - [Field-1]	skeptic	old	3
58	1	5.63636	Concerned	Climate scientists fail to make reliable predictions of weather. - [Field-1]	skeptic	old	3
58	1	5.63636	Concerned	The hottest years on record globally are 2016 and 2020. - [Field-1]	scientist	new	6
58	1	5.63636	Concerned	An individual's annual carbon footprint for motor vehicles is two times greater compared to their annual carbon footprint for airplane flights. - [Field-1]	scientist	new	6
58	1	5.63636	Concerned	Different climate models often predict vastly different global warming outcomes. - [Field-1]	skeptic	new	3
58	1	5.63636	Concerned	Emails seized from prominent climate scientists suggest conspiracy and data manipulation. - [Field-1]	skeptic	new	3
59	2	4.90909	Cautious	Climate change models successfully reproduce global land, air, and ocean temperatures since 1900. - [Field-1]	scientist	new	3
59	2	4.90909	Cautious	The Earth is expected to warm 18°F (10°C) by the end of the century. - [Field-1]	scientist	new	4
59	2	4.90909	Cautious	Global sea level has been rising at the same rate for the past 2000 years. - [Field-1]	skeptic	new	3
59	2	4.90909	Cautious	Climate scientists fail to make reliable predictions of weather. - [Field-1]	skeptic	new	4
59	2	4.90909	Cautious	The hottest years on record globally are 2016 and 2020. - [Field-1]	scientist	old	5
59	2	4.90909	Cautious	An individual's annual carbon footprint for motor vehicles is two times greater compared to their annual carbon footprint for airplane flights. - [Field-1]	scientist	old	5
59	2	4.90909	Cautious	Different climate models often predict vastly different global warming outcomes. - [Field-1]	skeptic	old	4
59	2	4.90909	Cautious	Emails seized from prominent climate scientists suggest conspiracy and data manipulation. - [Field-1]	skeptic	old	3
60	2	5.72727	Concerned	Climate change models successfully reproduce global land, air, and ocean temperatures since 1900. - [Field-1]	scientist	new	5
60	2	5.72727	Concerned	The Earth is expected to warm 18°F (10°C) by the end of the century. - [Field-1]	scientist	new	4
60	2	5.72727	Concerned	Global sea level has been rising at the same rate for the past 2000 years. - [Field-1]	skeptic	new	4
60	2	5.72727	Concerned	Climate scientists fail to make reliable predictions of weather. - [Field-1]	skeptic	new	2
60	2	5.72727	Concerned	The hottest years on record globally are 2016 and 2020. - [Field-1]	scientist	old	3
60	2	5.72727	Concerned	An individual's annual carbon footprint for motor vehicles is two times greater compared to their annual carbon footprint for airplane flights. - [Field-1]	scientist	old	5
60	2	5.72727	Concerned	Different climate models often predict vastly different global warming outcomes. - [Field-1]	skeptic	old	4
60	2	5.72727	Concerned	Emails seized from prominent climate scientists suggest conspiracy and data manipulation. - [Field-1]	skeptic	old	4
61	2	5.72727	Cautious	Climate change models successfully reproduce global land, air, and ocean temperatures since 1900. - [Field-1]	scientist	new	6
61	2	5.72727	Cautious	The Earth is expected to warm 18°F (10°C) by the end of the century. - [Field-1]	scientist	new	1
61	2	5.72727	Cautious	Global sea level has been rising at the same rate for the past 2000 years. - [Field-1]	skeptic	new	6
61	2	5.72727	Cautious	Climate scientists fail to make reliable predictions of weather. - [Field-1]	skeptic	new	6
61	2	5.72727	Cautious	The hottest years on record globally are 2016 and 2020. - [Field-1]	scientist	old	6
61	2	5.72727	Cautious	An individual's annual carbon footprint for motor vehicles is two times greater compared to their annual carbon footprint for airplane flights. - [Field-1]	scientist	old	6
61	2	5.72727	Cautious	Different climate models often predict vastly different global warming outcomes. - [Field-1]	skeptic	old	5
61	2	5.72727	Cautious	Emails seized from prominent climate scientists suggest conspiracy and data manipulation. - [Field-1]	skeptic	old	6
62	2	4.81818	Concerned	Climate change models successfully reproduce global land, air, and ocean temperatures since 1900. - [Field-1]	scientist	new	4
62	2	4.81818	Concerned	The Earth is expected to warm 18°F (10°C) by the end of the century. - [Field-1]	scientist	new	4
62	2	4.81818	Concerned	Global sea level has been rising at the same rate for the past 2000 years. - [Field-1]	skeptic	new	3
62	2	4.81818	Concerned	Climate scientists fail to make reliable predictions of weather. - [Field-1]	skeptic	new	3
62	2	4.81818	Concerned	The hottest years on record globally are 2016 and 2020. - [Field-1]	scientist	old	5
62	2	4.81818	Concerned	An individual's annual carbon footprint for motor vehicles is two times greater compared to their annual carbon footprint for airplane flights. - [Field-1]	scientist	old	4
62	2	4.81818	Concerned	Different climate models often predict vastly different global warming outcomes. - [Field-1]	skeptic	old	4
62	2	4.81818	Concerned	Emails seized from prominent climate scientists suggest conspiracy and data manipulation. - [Field-1]	skeptic	old	1
63	2	4	Cautious	Climate change models successfully reproduce global land, air, and ocean temperatures since 1900. - [Field-1]	scientist	new	4
63	2	4	Cautious	The Earth is expected to warm 18°F (10°C) by the end of the century. - [Field-1]	scientist	new	3
63	2	4	Cautious	Global sea level has been rising at the same rate for the past 2000 years. - [Field-1]	skeptic	new	4
63	2	4	Cautious	Climate scientists fail to make reliable predictions of weather. - [Field-1]	skeptic	new	3
63	2	4	Cautious	The hottest years on record globally are 2016 and 2020. - [Field-1]	scientist	old	6
63	2	4	Cautious	An individual's annual carbon footprint for motor vehicles is two times greater compared to their annual carbon footprint for airplane flights. - [Field-1]	scientist	old	3
63	2	4	Cautious	Different climate models often predict vastly different global warming outcomes. - [Field-1]	skeptic	old	5
63	2	4	Cautious	Emails seized from prominent climate scientists suggest conspiracy and data manipulation. - [Field-1]	skeptic	old	3
64	2	7	Concerned	Climate change models successfully reproduce global land, air, and ocean temperatures since 1900. - [Field-1]	scientist	new	6
64	2	7	Concerned	The Earth is expected to warm 18°F (10°C) by the end of the century. - [Field-1]	scientist	new	4
64	2	7	Concerned	Global sea level has been rising at the same rate for the past 2000 years. - [Field-1]	skeptic	new	4
64	2	7	Concerned	Climate scientists fail to make reliable predictions of weather. - [Field-1]	skeptic	new	1
64	2	7	Concerned	The hottest years on record globally are 2016 and 2020. - [Field-1]	scientist	old	6
64	2	7	Concerned	An individual's annual carbon footprint for motor vehicles is two times greater compared to their annual carbon footprint for airplane flights. - [Field-1]	scientist	old	6
64	2	7	Concerned	Different climate models often predict vastly different global warming outcomes. - [Field-1]	skeptic	old	6
64	2	7	Concerned	Emails seized from prominent climate scientists suggest conspiracy and data manipulation. - [Field-1]	skeptic	old	6
65	2	5.45455	Cautious	Climate change models successfully reproduce global land, air, and ocean temperatures since 1900. - [Field-1]	scientist	new	3
65	2	5.45455	Cautious	The Earth is expected to warm 18°F (10°C) by the end of the century. - [Field-1]	scientist	new	4
65	2	5.45455	Cautious	Global sea level has been rising at the same rate for the past 2000 years. - [Field-1]	skeptic	new	4
65	2	5.45455	Cautious	Climate scientists fail to make reliable predictions of weather. - [Field-1]	skeptic	new	4
65	2	5.45455	Cautious	The hottest years on record globally are 2016 and 2020. - [Field-1]	scientist	old	4
65	2	5.45455	Cautious	An individual's annual carbon footprint for motor vehicles is two times greater compared to their annual carbon footprint for airplane flights. - [Field-1]	scientist	old	2
65	2	5.45455	Cautious	Different climate models often predict vastly different global warming outcomes. - [Field-1]	skeptic	old	5
65	2	5.45455	Cautious	Emails seized from prominent climate scientists suggest conspiracy and data manipulation. - [Field-1]	skeptic	old	2
66	1	4.18182		Climate change models successfully reproduce global land, air, and ocean temperatures since 1900. - [Field-1]	scientist	old	2
66	1	4.18182		The Earth is expected to warm 18°F (10°C) by the end of the century. - [Field-1]	scientist	old	3
66	1	4.18182		Global sea level has been rising at the same rate for the past 2000 years. - [Field-1]	skeptic	old	3
66	1	4.18182		Climate scientists fail to make reliable predictions of weather. - [Field-1]	skeptic	old	1
66	1	4.18182		The hottest years on record globally are 2016 and 2020. - [Field-1]	scientist	new	3
66	1	4.18182		An individual's annual carbon footprint for motor vehicles is two times greater compared to their annual carbon footprint for airplane flights. - [Field-1]	scientist	new	3
66	1	4.18182		Different climate models often predict vastly different global warming outcomes. - [Field-1]	skeptic	new	4
66	1	4.18182		Emails seized from prominent climate scientists suggest conspiracy and data manipulation. - [Field-1]	skeptic	new	3
67	2	6.27273	Concerned	Climate change models successfully reproduce global land, air, and ocean temperatures since 1900. - [Field-1]	scientist	new	4
67	2	6.27273	Concerned	The Earth is expected to warm 18°F (10°C) by the end of the century. - [Field-1]	scientist	new	4
67	2	6.27273	Concerned	Global sea level has been rising at the same rate for the past 2000 years. - [Field-1]	skeptic	new	4
67	2	6.27273	Concerned	Climate scientists fail to make reliable predictions of weather. - [Field-1]	skeptic	new	2
67	2	6.27273	Concerned	The hottest years on record globally are 2016 and 2020. - [Field-1]	scientist	old	6
67	2	6.27273	Concerned	An individual's annual carbon footprint for motor vehicles is two times greater compared to their annual carbon footprint for airplane flights. - [Field-1]	scientist	old	6
67	2	6.27273	Concerned	Different climate models often predict vastly different global warming outcomes. - [Field-1]	skeptic	old	5
67	2	6.27273	Concerned	Emails seized from prominent climate scientists suggest conspiracy and data manipulation. - [Field-1]	skeptic	old	2
68	1	4.81818	Concerned	Climate change models successfully reproduce global land, air, and ocean temperatures since 1900. - [Field-1]	scientist	old	5
68	1	4.81818	Concerned	The Earth is expected to warm 18°F (10°C) by the end of the century. - [Field-1]	scientist	old	6
68	1	4.81818	Concerned	Global sea level has been rising at the same rate for the past 2000 years. - [Field-1]	skeptic	old	6
68	1	4.81818	Concerned	Climate scientists fail to make reliable predictions of weather. - [Field-1]	skeptic	old	2
68	1	4.81818	Concerned	The hottest years on record globally are 2016 and 2020. - [Field-1]	scientist	new	4
68	1	4.81818	Concerned	An individual's annual carbon footprint for motor vehicles is two times greater compared to their annual carbon footprint for airplane flights. - [Field-1]	scientist	new	3
68	1	4.81818	Concerned	Different climate models often predict vastly different global warming outcomes. - [Field-1]	skeptic	new	4
68	1	4.81818	Concerned	Emails seized from prominent climate scientists suggest conspiracy and data manipulation. - [Field-1]	skeptic	new	3
69	1	6.18182	Concerned	Climate change models successfully reproduce global land, air, and ocean temperatures since 1900. - [Field-1]	scientist	old	6
69	1	6.18182	Concerned	The Earth is expected to warm 18°F (10°C) by the end of the century. - [Field-1]	scientist	old	6
69	1	6.18182	Concerned	Global sea level has been rising at the same rate for the past 2000 years. - [Field-1]	skeptic	old	6
69	1	6.18182	Concerned	Climate scientists fail to make reliable predictions of weather. - [Field-1]	skeptic	old	6
69	1	6.18182	Concerned	The hottest years on record globally are 2016 and 2020. - [Field-1]	scientist	new	5
69	1	6.18182	Concerned	An individual's annual carbon footprint for motor vehicles is two times greater compared to their annual carbon footprint for airplane flights. - [Field-1]	scientist	new	4
69	1	6.18182	Concerned	Different climate models often predict vastly different global warming outcomes. - [Field-1]	skeptic	new	4
69	1	6.18182	Concerned	Emails seized from prominent climate scientists suggest conspiracy and data manipulation. - [Field-1]	skeptic	new	2
70	2	5.54545	Cautious	Climate change models successfully reproduce global land, air, and ocean temperatures since 1900. - [Field-1]	scientist	new	5
70	2	5.54545	Cautious	The Earth is expected to warm 18°F (10°C) by the end of the century. - [Field-1]	scientist	new	3
70	2	5.54545	Cautious	Global sea level has been rising at the same rate for the past 2000 years. - [Field-1]	skeptic	new	2
70	2	5.54545	Cautious	Climate scientists fail to make reliable predictions of weather. - [Field-1]	skeptic	new	3
70	2	5.54545	Cautious	The hottest years on record globally are 2016 and 2020. - [Field-1]	scientist	old	4
70	2	5.54545	Cautious	An individual's annual carbon footprint for motor vehicles is two times greater compared to their annual carbon footprint for airplane flights. - [Field-1]	scientist	old	5
70	2	5.54545	Cautious	Different climate models often predict vastly different global warming outcomes. - [Field-1]	skeptic	old	4
70	2	5.54545	Cautious	Emails seized from prominent climate scientists suggest conspiracy and data manipulation. - [Field-1]	skeptic	old	2
71	2	4.27273	Dismissive	Climate change models successfully reproduce global land, air, and ocean temperatures since 1900. - [Field-1]	scientist	new	2
71	2	4.27273	Dismissive	The Earth is expected to warm 18°F (10°C) by the end of the century. - [Field-1]	scientist	new	1
71	2	4.27273	Dismissive	Global sea level has been rising at the same rate for the past 2000 years. - [Field-1]	skeptic	new	3
71	2	4.27273	Dismissive	Climate scientists fail to make reliable predictions of weather. - [Field-1]	skeptic	new	5
71	2	4.27273	Dismissive	The hottest years on record globally are 2016 and 2020. - [Field-1]	scientist	old	6
71	2	4.27273	Dismissive	An individual's annual carbon footprint for motor vehicles is two times greater compared to their annual carbon footprint for airplane flights. - [Field-1]	scientist	old	6
71	2	4.27273	Dismissive	Different climate models often predict vastly different global warming outcomes. - [Field-1]	skeptic	old	5
71	2	4.27273	Dismissive	Emails seized from prominent climate scientists suggest conspiracy and data manipulation. - [Field-1]	skeptic	old	5
72	2	3.27273	Dismissive	Climate change models successfully reproduce global land, air, and ocean temperatures since 1900. - [Field-1]	scientist	new	5
72	2	3.27273	Dismissive	The Earth is expected to warm 18°F (10°C) by the end of the century. - [Field-1]	scientist	new	4
72	2	3.27273	Dismissive	Global sea level has been rising at the same rate for the past 2000 years. - [Field-1]	skeptic	new	4
72	2	3.27273	Dismissive	Climate scientists fail to make reliable predictions of weather. - [Field-1]	skeptic	new	5
72	2	3.27273	Dismissive	The hottest years on record globally are 2016 and 2020. - [Field-1]	scientist	old	4
72	2	3.27273	Dismissive	An individual's annual carbon footprint for motor vehicles is two times greater compared to their annual carbon footprint for airplane flights. - [Field-1]	scientist	old	2
72	2	3.27273	Dismissive	Different climate models often predict vastly different global warming outcomes. - [Field-1]	skeptic	old	6
72	2	3.27273	Dismissive	Emails seized from prominent climate scientists suggest conspiracy and data manipulation. - [Field-1]	skeptic	old	5
73	1	6.81818	Alarmed	Climate change models successfully reproduce global land, air, and ocean temperatures since 1900. - [Field-1]	scientist	old	4
73	1	6.81818	Alarmed	The Earth is expected to warm 18°F (10°C) by the end of the century. - [Field-1]	scientist	old	4
73	1	6.81818	Alarmed	Global sea level has been rising at the same rate for the past 2000 years. - [Field-1]	skeptic	old	2
73	1	6.81818	Alarmed	Climate scientists fail to make reliable predictions of weather. - [Field-1]	skeptic	old	3
73	1	6.81818	Alarmed	The hottest years on record globally are 2016 and 2020. - [Field-1]	scientist	new	4
73	1	6.81818	Alarmed	An individual's annual carbon footprint for motor vehicles is two times greater compared to their annual carbon footprint for airplane flights. - [Field-1]	scientist	new	4
73	1	6.81818	Alarmed	Different climate models often predict vastly different global warming outcomes. - [Field-1]	skeptic	new	4
73	1	6.81818	Alarmed	Emails seized from prominent climate scientists suggest conspiracy and data manipulation. - [Field-1]	skeptic	new	1
74	1	3	Cautious	Climate change models successfully reproduce global land, air, and ocean temperatures since 1900. - [Field-1]	scientist	old	2
74	1	3	Cautious	The Earth is expected to warm 18°F (10°C) by the end of the century. - [Field-1]	scientist	old	5
74	1	3	Cautious	Global sea level has been rising at the same rate for the past 2000 years. - [Field-1]	skeptic	old	2
74	1	3	Cautious	Climate scientists fail to make reliable predictions of weather. - [Field-1]	skeptic	old	3
74	1	3	Cautious	The hottest years on record globally are 2016 and 2020. - [Field-1]	scientist	new	3
74	1	3	Cautious	An individual's annual carbon footprint for motor vehicles is two times greater compared to their annual carbon footprint for airplane flights. - [Field-1]	scientist	new	4
74	1	3	Cautious	Different climate models often predict vastly different global warming outcomes. - [Field-1]	skeptic	new	5
74	1	3	Cautious	Emails seized from prominent climate scientists suggest conspiracy and data manipulation. - [Field-1]	skeptic	new	2
75	1	5.27273	Concerned	Climate change models successfully reproduce global land, air, and ocean temperatures since 1900. - [Field-1]	scientist	old	4
75	1	5.27273	Concerned	The Earth is expected to warm 18°F (10°C) by the end of the century. - [Field-1]	scientist	old	6
75	1	5.27273	Concerned	Global sea level has been rising at the same rate for the past 2000 years. - [Field-1]	skeptic	old	6
75	1	5.27273	Concerned	Climate scientists fail to make reliable predictions of weather. - [Field-1]	skeptic	old	6
75	1	5.27273	Concerned	The hottest years on record globally are 2016 and 2020. - [Field-1]	scientist	new	1
75	1	5.27273	Concerned	An individual's annual carbon footprint for motor vehicles is two times greater compared to their annual carbon footprint for airplane flights. - [Field-1]	scientist	new	3
75	1	5.27273	Concerned	Different climate models often predict vastly different global warming outcomes. - [Field-1]	skeptic	new	5
75	1	5.27273	Concerned	Emails seized from prominent climate scientists suggest conspiracy and data manipulation. - [Field-1]	skeptic	new	3
76	2	4.45455	Doubtful	Climate change models successfully reproduce global land, air, and ocean temperatures since 1900. - [Field-1]	scientist	new	2
76	2	4.45455	Doubtful	The Earth is expected to warm 18°F (10°C) by the end of the century. - [Field-1]	scientist	new	3
76	2	4.45455	Doubtful	Global sea level has been rising at the same rate for the past 2000 years. - [Field-1]	skeptic	new	3
76	2	4.45455	Doubtful	Climate scientists fail to make reliable predictions of weather. - [Field-1]	skeptic	new	4
76	2	4.45455	Doubtful	The hottest years on record globally are 2016 and 2020. - [Field-1]	scientist	old	5
76	2	4.45455	Doubtful	An individual's annual carbon footprint for motor vehicles is two times greater compared to their annual carbon footprint for airplane flights. - [Field-1]	scientist	old	5
76	2	4.45455	Doubtful	Different climate models often predict vastly different global warming outcomes. - [Field-1]	skeptic	old	6
76	2	4.45455	Doubtful	Emails seized from prominent climate scientists suggest conspiracy and data manipulation. - [Field-1]	skeptic	old	4
77	2	3.63636	Cautious	Climate change models successfully reproduce global land, air, and ocean temperatures since 1900. - [Field-1]	scientist	new	4
77	2	3.63636	Cautious	The Earth is expected to warm 18°F (10°C) by the end of the century. - [Field-1]	scientist	new	3
77	2	3.63636	Cautious	Global sea level has been rising at the same rate for the past 2000 years. - [Field-1]	skeptic	new	1
77	2	3.63636	Cautious	Climate scientists fail to make reliable predictions of weather. - [Field-1]	skeptic	new	5
77	2	3.63636	Cautious	The hottest years on record globally are 2016 and 2020. - [Field-1]	scientist	old	6
77	2	3.63636	Cautious	An individual's annual carbon footprint for motor vehicles is two times greater compared to their annual carbon footprint for airplane flights. - [Field-1]	scientist	old	6
77	2	3.63636	Cautious	Different climate models often predict vastly different global warming outcomes. - [Field-1]	skeptic	old	4
77	2	3.63636	Cautious	Emails seized from prominent climate scientists suggest conspiracy and data manipulation. - [Field-1]	skeptic	old	6
78	2	4.90909	Doubtful	Climate change models successfully reproduce global land, air, and ocean temperatures since 1900. - [Field-1]	scientist	new	2
78	2	4.90909	Doubtful	The Earth is expected to warm 18°F (10°C) by the end of the century. - [Field-1]	scientist	new	2
78	2	4.90909	Doubtful	Global sea level has been rising at the same rate for the past 2000 years. - [Field-1]	skeptic	new	1
78	2	4.90909	Doubtful	Climate scientists fail to make reliable predictions of weather. - [Field-1]	skeptic	new	5
78	2	4.90909	Doubtful	The hottest years on record globally are 2016 and 2020. - [Field-1]	scientist	old	6
78	2	4.90909	Doubtful	An individual's annual carbon footprint for motor vehicles is two times greater compared to their annual carbon footprint for airplane flights. - [Field-1]	scientist	old	6
78	2	4.90909	Doubtful	Different climate models often predict vastly different global warming outcomes. - [Field-1]	skeptic	old	6
78	2	4.90909	Doubtful	Emails seized from prominent climate scientists suggest conspiracy and data manipulation. - [Field-1]	skeptic	old	6
79	1	5.72727	Cautious	Climate change models successfully reproduce global land, air, and ocean temperatures since 1900. - [Field-1]	scientist	old	4
79	1	5.72727	Cautious	The Earth is expected to warm 18°F (10°C) by the end of the century. - [Field-1]	scientist	old	2
79	1	5.72727	Cautious	Global sea level has been rising at the same rate for the past 2000 years. - [Field-1]	skeptic	old	2
79	1	5.72727	Cautious	Climate scientists fail to make reliable predictions of weather. - [Field-1]	skeptic	old	1
79	1	5.72727	Cautious	The hottest years on record globally are 2016 and 2020. - [Field-1]	scientist	new	4
79	1	5.72727	Cautious	An individual's annual carbon footprint for motor vehicles is two times greater compared to their annual carbon footprint for airplane flights. - [Field-1]	scientist	new	5
79	1	5.72727	Cautious	Different climate models often predict vastly different global warming outcomes. - [Field-1]	skeptic	new	5
79	1	5.72727	Cautious	Emails seized from prominent climate scientists suggest conspiracy and data manipulation. - [Field-1]	skeptic	new	2
80	2	6.54545	Alarmed	Climate change models successfully reproduce global land, air, and ocean temperatures since 1900. - [Field-1]	scientist	new	4
80	2	6.54545	Alarmed	The Earth is expected to warm 18°F (10°C) by the end of the century. - [Field-1]	scientist	new	4
80	2	6.54545	Alarmed	Global sea level has been rising at the same rate for the past 2000 years. - [Field-1]	skeptic	new	2
80	2	6.54545	Alarmed	Climate scientists fail to make reliable predictions of weather. - [Field-1]	skeptic	new	2
80	2	6.54545	Alarmed	The hottest years on record globally are 2016 and 2020. - [Field-1]	scientist	old	1
80	2	6.54545	Alarmed	An individual's annual carbon footprint for motor vehicles is two times greater compared to their annual carbon footprint for airplane flights. - [Field-1]	scientist	old	5
80	2	6.54545	Alarmed	Different climate models often predict vastly different global warming outcomes. - [Field-1]	skeptic	old	5
80	2	6.54545	Alarmed	Emails seized from prominent climate scientists suggest conspiracy and data manipulation. - [Field-1]	skeptic	old	2
81	1	4.18182	Cautious	Climate change models successfully reproduce global land, air, and ocean temperatures since 1900. - [Field-1]	scientist	old	2
81	1	4.18182	Cautious	The Earth is expected to warm 18°F (10°C) by the end of the century. - [Field-1]	scientist	old	4
81	1	4.18182	Cautious	Global sea level has been rising at the same rate for the past 2000 years. - [Field-1]	skeptic	old	2
81	1	4.18182	Cautious	Climate scientists fail to make reliable predictions of weather. - [Field-1]	skeptic	old	5
81	1	4.18182	Cautious	The hottest years on record globally are 2016 and 2020. - [Field-1]	scientist	new	2
81	1	4.18182	Cautious	An individual's annual carbon footprint for motor vehicles is two times greater compared to their annual carbon footprint for airplane flights. - [Field-1]	scientist	new	3
81	1	4.18182	Cautious	Different climate models often predict vastly different global warming outcomes. - [Field-1]	skeptic	new	4
81	1	4.18182	Cautious	Emails seized from prominent climate scientists suggest conspiracy and data manipulation. - [Field-1]	skeptic	new	3
82	2	5.54545	Concerned	Climate change models successfully reproduce global land, air, and ocean temperatures since 1900. - [Field-1]	scientist	new	5
82	2	5.54545	Concerned	The Earth is expected to warm 18°F (10°C) by the end of the century. - [Field-1]	scientist	new	5
82	2	5.54545	Concerned	Global sea level has been rising at the same rate for the past 2000 years. - [Field-1]	skeptic	new	5
82	2	5.54545	Concerned	Climate scientists fail to make reliable predictions of weather. - [Field-1]	skeptic	new	4
82	2	5.54545	Concerned	The hottest years on record globally are 2016 and 2020. - [Field-1]	scientist	old	6
82	2	5.54545	Concerned	An individual's annual carbon footprint for motor vehicles is two times greater compared to their annual carbon footprint for airplane flights. - [Field-1]	scientist	old	4
82	2	5.54545	Concerned	Different climate models often predict vastly different global warming outcomes. - [Field-1]	skeptic	old	5
82	2	5.54545	Concerned	Emails seized from prominent climate scientists suggest conspiracy and data manipulation. - [Field-1]	skeptic	old	5
83	2	7	Alarmed	Climate change models successfully reproduce global land, air, and ocean temperatures since 1900. - [Field-1]	scientist	new	4
83	2	7	Alarmed	The Earth is expected to warm 18°F (10°C) by the end of the century. - [Field-1]	scientist	new	6
83	2	7	Alarmed	Global sea level has been rising at the same rate for the past 2000 years. - [Field-1]	skeptic	new	1
83	2	7	Alarmed	Climate scientists fail to make reliable predictions of weather. - [Field-1]	skeptic	new	1
83	2	7	Alarmed	The hottest years on record globally are 2016 and 2020. - [Field-1]	scientist	old	6
83	2	7	Alarmed	An individual's annual carbon footprint for motor vehicles is two times greater compared to their annual carbon footprint for airplane flights. - [Field-1]	scientist	old	1
83	2	7	Alarmed	Different climate models often predict vastly different global warming outcomes. - [Field-1]	skeptic	old	6
83	2	7	Alarmed	Emails seized from prominent climate scientists suggest conspiracy and data manipulation. - [Field-1]	skeptic	old	1
84	2	5.63636	Concerned	Climate change models successfully reproduce global land, air, and ocean temperatures since 1900. - [Field-1]	scientist	new	5
84	2	5.63636	Concerned	The Earth is expected to warm 18°F (10°C) by the end of the century. - [Field-1]	scientist	new	2
84	2	5.63636	Concerned	Global sea level has been rising at the same rate for the past 2000 years. - [Field-1]	skeptic	new	3
84	2	5.63636	Concerned	Climate scientists fail to make reliable predictions of weather. - [Field-1]	skeptic	new	2
84	2	5.63636	Concerned	The hottest years on record globally are 2016 and 2020. - [Field-1]	scientist	old	5
84	2	5.63636	Concerned	An individual's annual carbon footprint for motor vehicles is two times greater compared to their annual carbon footprint for airplane flights. - [Field-1]	scientist	old	4
84	2	5.63636	Concerned	Different climate models often predict vastly different global warming outcomes. - [Field-1]	skeptic	old	5
84	2	5.63636	Concerned	Emails seized from prominent climate scientists suggest conspiracy and data manipulation. - [Field-1]	skeptic	old	2
85	1	6.90909	Alarmed	Climate change models successfully reproduce global land, air, and ocean temperatures since 1900. - [Field-1]	scientist	old	6
85	1	6.90909	Alarmed	The Earth is expected to warm 18°F (10°C) by the end of the century. - [Field-1]	scientist	old	6
85	1	6.90909	Alarmed	Global sea level has been rising at the same rate for the past 2000 years. - [Field-1]	skeptic	old	4
85	1	6.90909	Alarmed	Climate scientists fail to make reliable predictions of weather. - [Field-1]	skeptic	old	6
85	1	6.90909	Alarmed	The hottest years on record globally are 2016 and 2020. - [Field-1]	scientist	new	1
85	1	6.90909	Alarmed	An individual's annual carbon footprint for motor vehicles is two times greater compared to their annual carbon footprint for airplane flights. - [Field-1]	scientist	new	6
85	1	6.90909	Alarmed	Different climate models often predict vastly different global warming outcomes. - [Field-1]	skeptic	new	5
85	1	6.90909	Alarmed	Emails seized from prominent climate scientists suggest conspiracy and data manipulation. - [Field-1]	skeptic	new	1
86	1	5.18182	Alarmed	Climate change models successfully reproduce global land, air, and ocean temperatures since 1900. - [Field-1]	scientist	old	4
86	1	5.18182	Alarmed	The Earth is expected to warm 18°F (10°C) by the end of the century. - [Field-1]	scientist	old	4
86	1	5.18182	Alarmed	Global sea level has been rising at the same rate for the past 2000 years. - [Field-1]	skeptic	old	1
86	1	5.18182	Alarmed	Climate scientists fail to make reliable predictions of weather. - [Field-1]	skeptic	old	2
86	1	5.18182	Alarmed	The hottest years on record globally are 2016 and 2020. - [Field-1]	scientist	new	5
86	1	5.18182	Alarmed	An individual's annual carbon footprint for motor vehicles is two times greater compared to their annual carbon footprint for airplane flights. - [Field-1]	scientist	new	3
86	1	5.18182	Alarmed	Different climate models often predict vastly different global warming outcomes. - [Field-1]	skeptic	new	5
86	1	5.18182	Alarmed	Emails seized from prominent climate scientists suggest conspiracy and data manipulation. - [Field-1]	skeptic	new	1
87	2	5.63636	Concerned	Climate change models successfully reproduce global land, air, and ocean temperatures since 1900. - [Field-1]	scientist	new	5
87	2	5.63636	Concerned	The Earth is expected to warm 18°F (10°C) by the end of the century. - [Field-1]	scientist	new	5
87	2	5.63636	Concerned	Global sea level has been rising at the same rate for the past 2000 years. - [Field-1]	skeptic	new	1
87	2	5.63636	Concerned	Climate scientists fail to make reliable predictions of weather. - [Field-1]	skeptic	new	2
87	2	5.63636	Concerned	The hottest years on record globally are 2016 and 2020. - [Field-1]	scientist	old	5
87	2	5.63636	Concerned	An individual's annual carbon footprint for motor vehicles is two times greater compared to their annual carbon footprint for airplane flights. - [Field-1]	scientist	old	5
87	2	5.63636	Concerned	Different climate models often predict vastly different global warming outcomes. - [Field-1]	skeptic	old	2
87	2	5.63636	Concerned	Emails seized from prominent climate scientists suggest conspiracy and data manipulation. - [Field-1]	skeptic	old	1
88	1	5.72727	Concerned	Climate change models successfully reproduce global land, air, and ocean temperatures since 1900. - [Field-1]	scientist	old	5
88	1	5.72727	Concerned	The Earth is expected to warm 18°F (10°C) by the end of the century. - [Field-1]	scientist	old	5
88	1	5.72727	Concerned	Global sea level has been rising at the same rate for the past 2000 years. - [Field-1]	skeptic	old	5
88	1	5.72727	Concerned	Climate scientists fail to make reliable predictions of weather. - [Field-1]	skeptic	old	2
88	1	5.72727	Concerned	The hottest years on record globally are 2016 and 2020. - [Field-1]	scientist	new	5
88	1	5.72727	Concerned	An individual's annual carbon footprint for motor vehicles is two times greater compared to their annual carbon footprint for airplane flights. - [Field-1]	scientist	new	3
88	1	5.72727	Concerned	Different climate models often predict vastly different global warming outcomes. - [Field-1]	skeptic	new	5
88	1	5.72727	Concerned	Emails seized from prominent climate scientists suggest conspiracy and data manipulation. - [Field-1]	skeptic	new	5
89	2	5	Alarmed	Climate change models successfully reproduce global land, air, and ocean temperatures since 1900. - [Field-1]	scientist	new	2
89	2	5	Alarmed	The Earth is expected to warm 18°F (10°C) by the end of the century. - [Field-1]	scientist	new	1
89	2	5	Alarmed	Global sea level has been rising at the same rate for the past 2000 years. - [Field-1]	skeptic	new	5
89	2	5	Alarmed	Climate scientists fail to make reliable predictions of weather. - [Field-1]	skeptic	new	1
89	2	5	Alarmed	The hottest years on record globally are 2016 and 2020. - [Field-1]	scientist	old	6
89	2	5	Alarmed	An individual's annual carbon footprint for motor vehicles is two times greater compared to their annual carbon footprint for airplane flights. - [Field-1]	scientist	old	2
89	2	5	Alarmed	Different climate models often predict vastly different global warming outcomes. - [Field-1]	skeptic	old	6
89	2	5	Alarmed	Emails seized from prominent climate scientists suggest conspiracy and data manipulation. - [Field-1]	skeptic	old	6
90	1	6.54545	Alarmed	Climate change models successfully reproduce global land, air, and ocean temperatures since 1900. - [Field-1]	scientist	old	6
90	1	6.54545	Alarmed	The Earth is expected to warm 18°F (10°C) by the end of the century. - [Field-1]	scientist	old	6
90	1	6.54545	Alarmed	Global sea level has been rising at the same rate for the past 2000 years. - [Field-1]	skeptic	old	6
90	1	6.54545	Alarmed	Climate scientists fail to make reliable predictions of weather. - [Field-1]	skeptic	old	1
90	1	6.54545	Alarmed	The hottest years on record globally are 2016 and 2020. - [Field-1]	scientist	new	6
90	1	6.54545	Alarmed	An individual's annual carbon footprint for motor vehicles is two times greater compared to their annual carbon footprint for airplane flights. - [Field-1]	scientist	new	6
90	1	6.54545	Alarmed	Different climate models often predict vastly different global warming outcomes. - [Field-1]	skeptic	new	1
90	1	6.54545	Alarmed	Emails seized from prominent climate scientists suggest conspiracy and data manipulation. - [Field-1]	skeptic	new	1
91	1	7	Alarmed	Climate change models successfully reproduce global land, air, and ocean temperatures since 1900. - [Field-1]	scientist	old	5
91	1	7	Alarmed	The Earth is expected to warm 18°F (10°C) by the end of the century. - [Field-1]	scientist	old	5
91	1	7	Alarmed	Global sea level has been rising at the same rate for the past 2000 years. - [Field-1]	skeptic	old	5
91	1	7	Alarmed	Climate scientists fail to make reliable predictions of weather. - [Field-1]	skeptic	old	1
91	1	7	Alarmed	The hottest years on record globally are 2016 and 2020. - [Field-1]	scientist	new	2
91	1	7	Alarmed	An individual's annual carbon footprint for motor vehicles is two times greater compared to their annual carbon footprint for airplane flights. - [Field-1]	scientist	new	4
91	1	7	Alarmed	Different climate models often predict vastly different global warming outcomes. - [Field-1]	skeptic	new	4
91	1	7	Alarmed	Emails seized from prominent climate scientists suggest conspiracy and data manipulation. - [Field-1]	skeptic	new	2
92	2	5	Concerned	Climate change models successfully reproduce global land, air, and ocean temperatures since 1900. - [Field-1]	scientist	new	4
92	2	5	Concerned	The Earth is expected to warm 18°F (10°C) by the end of the century. - [Field-1]	scientist	new	5
92	2	5	Concerned	Global sea level has been rising at the same rate for the past 2000 years. - [Field-1]	skeptic	new	2
92	2	5	Concerned	Climate scientists fail to make reliable predictions of weather. - [Field-1]	skeptic	new	2
92	2	5	Concerned	The hottest years on record globally are 2016 and 2020. - [Field-1]	scientist	old	4
92	2	5	Concerned	An individual's annual carbon footprint for motor vehicles is two times greater compared to their annual carbon footprint for airplane flights. - [Field-1]	scientist	old	6
92	2	5	Concerned	Different climate models often predict vastly different global warming outcomes. - [Field-1]	skeptic	old	4
92	2	5	Concerned	Emails seized from prominent climate scientists suggest conspiracy and data manipulation. - [Field-1]	skeptic	old	2
93	2	4	Cautious	Climate change models successfully reproduce global land, air, and ocean temperatures since 1900. - [Field-1]	scientist	new	3
93	2	4	Cautious	The Earth is expected to warm 18°F (10°C) by the end of the century. - [Field-1]	scientist	new	3
93	2	4	Cautious	Global sea level has been rising at the same rate for the past 2000 years. - [Field-1]	skeptic	new	3
93	2	4	Cautious	Climate scientists fail to make reliable predictions of weather. - [Field-1]	skeptic	new	3
93	2	4	Cautious	The hottest years on record globally are 2016 and 2020. - [Field-1]	scientist	old	5
93	2	4	Cautious	An individual's annual carbon footprint for motor vehicles is two times greater compared to their annual carbon footprint for airplane flights. - [Field-1]	scientist	old	4
93	2	4	Cautious	Different climate models often predict vastly different global warming outcomes. - [Field-1]	skeptic	old	4
93	2	4	Cautious	Emails seized from prominent climate scientists suggest conspiracy and data manipulation. - [Field-1]	skeptic	old	4
94	2	5.54545	Alarmed	Climate change models successfully reproduce global land, air, and ocean temperatures since 1900. - [Field-1]	scientist	new	1
94	2	5.54545	Alarmed	The Earth is expected to warm 18°F (10°C) by the end of the century. - [Field-1]	scientist	new	6
94	2	5.54545	Alarmed	Global sea level has been rising at the same rate for the past 2000 years. - [Field-1]	skeptic	new	6
94	2	5.54545	Alarmed	Climate scientists fail to make reliable predictions of weather. - [Field-1]	skeptic	new	3
94	2	5.54545	Alarmed	The hottest years on record globally are 2016 and 2020. - [Field-1]	scientist	old	6
94	2	5.54545	Alarmed	An individual's annual carbon footprint for motor vehicles is two times greater compared to their annual carbon footprint for airplane flights. - [Field-1]	scientist	old	6
94	2	5.54545	Alarmed	Different climate models often predict vastly different global warming outcomes. - [Field-1]	skeptic	old	4
94	2	5.54545	Alarmed	Emails seized from prominent climate scientists suggest conspiracy and data manipulation. - [Field-1]	skeptic	old	3
95	1	6.18182	Alarmed	Climate change models successfully reproduce global land, air, and ocean temperatures since 1900. - [Field-1]	scientist	old	5
95	1	6.18182	Alarmed	The Earth is expected to warm 18°F (10°C) by the end of the century. - [Field-1]	scientist	old	2
95	1	6.18182	Alarmed	Global sea level has been rising at the same rate for the past 2000 years. - [Field-1]	skeptic	old	5
95	1	6.18182	Alarmed	Climate scientists fail to make reliable predictions of weather. - [Field-1]	skeptic	old	3
95	1	6.18182	Alarmed	The hottest years on record globally are 2016 and 2020. - [Field-1]	scientist	new	5
95	1	6.18182	Alarmed	An individual's annual carbon footprint for motor vehicles is two times greater compared to their annual carbon footprint for airplane flights. - [Field-1]	scientist	new	5
95	1	6.18182	Alarmed	Different climate models often predict vastly different global warming outcomes. - [Field-1]	skeptic	new	6
95	1	6.18182	Alarmed	Emails seized from prominent climate scientists suggest conspiracy and data manipulation. - [Field-1]	skeptic	new	1
96	2	6.54545	Concerned	Climate change models successfully reproduce global land, air, and ocean temperatures since 1900. - [Field-1]	scientist	new	2
96	2	6.54545	Concerned	The Earth is expected to warm 18°F (10°C) by the end of the century. - [Field-1]	scientist	new	1
96	2	6.54545	Concerned	Global sea level has been rising at the same rate for the past 2000 years. - [Field-1]	skeptic	new	3
96	2	6.54545	Concerned	Climate scientists fail to make reliable predictions of weather. - [Field-1]	skeptic	new	4
96	2	6.54545	Concerned	The hottest years on record globally are 2016 and 2020. - [Field-1]	scientist	old	6
96	2	6.54545	Concerned	An individual's annual carbon footprint for motor vehicles is two times greater compared to their annual carbon footprint for airplane flights. - [Field-1]	scientist	old	5
96	2	6.54545	Concerned	Different climate models often predict vastly different global warming outcomes. - [Field-1]	skeptic	old	4
96	2	6.54545	Concerned	Emails seized from prominent climate scientists suggest conspiracy and data manipulation. - [Field-1]	skeptic	old	2
97	2	5.45455	Alarmed	Climate change models successfully reproduce global land, air, and ocean temperatures since 1900. - [Field-1]	scientist	new	3
97	2	5.45455	Alarmed	The Earth is expected to warm 18°F (10°C) by the end of the century. - [Field-1]	scientist	new	4
97	2	5.45455	Alarmed	Global sea level has been rising at the same rate for the past 2000 years. - [Field-1]	skeptic	new	5
97	2	5.45455	Alarmed	Climate scientists fail to make reliable predictions of weather. - [Field-1]	skeptic	new	4
97	2	5.45455	Alarmed	The hottest years on record globally are 2016 and 2020. - [Field-1]	scientist	old	6
97	2	5.45455	Alarmed	An individual's annual carbon footprint for motor vehicles is two times greater compared to their annual carbon footprint for airplane flights. - [Field-1]	scientist	old	6
97	2	5.45455	Alarmed	Different climate models often predict vastly different global warming outcomes. - [Field-1]	skeptic	old	5
97	2	5.45455	Alarmed	Emails seized from prominent climate scientists suggest conspiracy and data manipulation. - [Field-1]	skeptic	old	3
98	1	6.45455	Alarmed	Climate change models successfully reproduce global land, air, and ocean temperatures since 1900. - [Field-1]	scientist	old	3
98	1	6.45455	Alarmed	The Earth is expected to warm 18°F (10°C) by the end of the century. - [Field-1]	scientist	old	6
98	1	6.45455	Alarmed	Global sea level has been rising at the same rate for the past 2000 years. - [Field-1]	skeptic	old	6
98	1	6.45455	Alarmed	Climate scientists fail to make reliable predictions of weather. - [Field-1]	skeptic	old	6
98	1	6.45455	Alarmed	The hottest years on record globally are 2016 and 2020. - [Field-1]	scientist	new	6
98	1	6.45455	Alarmed	An individual's annual carbon footprint for motor vehicles is two times greater compared to their annual carbon footprint for airplane flights. - [Field-1]	scientist	new	6
98	1	6.45455	Alarmed	Different climate models often predict vastly different global warming outcomes. - [Field-1]	skeptic	new	6
98	1	6.45455	Alarmed	Emails seized from prominent climate scientists suggest conspiracy and data manipulation. - [Field-1]	skeptic	new	4
99	1	6.09091	Dismissive	Climate change models successfully reproduce global land, air, and ocean temperatures since 1900. - [Field-1]	scientist	old	5
99	1	6.09091	Dismissive	The Earth is expected to warm 18°F (10°C) by the end of the century. - [Field-1]	scientist	old	1
99	1	6.09091	Dismissive	Global sea level has been rising at the same rate for the past 2000 years. - [Field-1]	skeptic	old	1
99	1	6.09091	Dismissive	Climate scientists fail to make reliable predictions of weather. - [Field-1]	skeptic	old	5
99	1	6.09091	Dismissive	The hottest years on record globally are 2016 and 2020. - [Field-1]	scientist	new	4
99	1	6.09091	Dismissive	An individual's annual carbon footprint for motor vehicles is two times greater compared to their annual carbon footprint for airplane flights. - [Field-1]	scientist	new	1
99	1	6.09091	Dismissive	Different climate models often predict vastly different global warming outcomes. - [Field-1]	skeptic	new	6
99	1	6.09091	Dismissive	Emails seized from prominent climate scientists suggest conspiracy and data manipulation. - [Field-1]	skeptic	new	6
100	2	5.27273	Cautious	Climate change models successfully reproduce global land, air, and ocean temperatures since 1900. - [Field-1]	scientist	new	4
100	2	5.27273	Cautious	The Earth is expected to warm 18°F (10°C) by the end of the century. - [Field-1]	scientist	new	6
100	2	5.27273	Cautious	Global sea level has been rising at the same rate for the past 2000 years. - [Field-1]	skeptic	new	2
100	2	5.27273	Cautious	Climate scientists fail to make reliable predictions of weather. - [Field-1]	skeptic	new	4
100	2	5.27273	Cautious	The hottest years on record globally are 2016 and 2020. - [Field-1]	scientist	old	6
100	2	5.27273	Cautious	An individual's annual carbon footprint for motor vehicles is two times greater compared to their annual carbon footprint for airplane flights. - [Field-1]	scientist	old	1
100	2	5.27273	Cautious	Different climate models often predict vastly different global warming outcomes. - [Field-1]	skeptic	old	5
100	2	5.27273	Cautious	Emails seized from prominent climate scientists suggest conspiracy and data manipulation. - [Field-1]	skeptic	old	1
101	1	6.36364	Concerned	Climate change models successfully reproduce global land, air, and ocean temperatures since 1900. - [Field-1]	scientist	old	5
101	1	6.36364	Concerned	The Earth is expected to warm 18°F (10°C) by the end of the century. - [Field-1]	scientist	old	4
101	1	6.36364	Concerned	Global sea level has been rising at the same rate for the past 2000 years. - [Field-1]	skeptic	old	2
101	1	6.36364	Concerned	Climate scientists fail to make reliable predictions of weather. - [Field-1]	skeptic	old	5
101	1	6.36364	Concerned	The hottest years on record globally are 2016 and 2020. - [Field-1]	scientist	new	5
101	1	6.36364	Concerned	An individual's annual carbon footprint for motor vehicles is two times greater compared to their annual carbon footprint for airplane flights. - [Field-1]	scientist	new	2
101	1	6.36364	Concerned	Different climate models often predict vastly different global warming outcomes. - [Field-1]	skeptic	new	2
101	1	6.36364	Concerned	Emails seized from prominent climate scientists suggest conspiracy and data manipulation. - [Field-1]	skeptic	new	1
102	1	5.45455	Cautious	Climate change models successfully reproduce global land, air, and ocean temperatures since 1900. - [Field-1]	scientist	old	5
102	1	5.45455	Cautious	The Earth is expected to warm 18°F (10°C) by the end of the century. - [Field-1]	scientist	old	5
102	1	5.45455	Cautious	Global sea level has been rising at the same rate for the past 2000 years. - [Field-1]	skeptic	old	4
102	1	5.45455	Cautious	Climate scientists fail to make reliable predictions of weather. - [Field-1]	skeptic	old	2
102	1	5.45455	Cautious	The hottest years on record globally are 2016 and 2020. - [Field-1]	scientist	new	4
102	1	5.45455	Cautious	An individual's annual carbon footprint for motor vehicles is two times greater compared to their annual carbon footprint for airplane flights. - [Field-1]	scientist	new	5
102	1	5.45455	Cautious	Different climate models often predict vastly different global warming outcomes. - [Field-1]	skeptic	new	4
102	1	5.45455	Cautious	Emails seized from prominent climate scientists suggest conspiracy and data manipulation. - [Field-1]	skeptic	new	1
103	1	5.27273	Cautious	Climate change models successfully reproduce global land, air, and ocean temperatures since 1900. - [Field-1]	scientist	old	4
103	1	5.27273	Cautious	The Earth is expected to warm 18°F (10°C) by the end of the century. - [Field-1]	scientist	old	6
103	1	5.27273	Cautious	Global sea level has been rising at the same rate for the past 2000 years. - [Field-1]	skeptic	old	6
103	1	5.27273	Cautious	Climate scientists fail to make reliable predictions of weather. - [Field-1]	skeptic	old	5
103	1	5.27273	Cautious	The hottest years on record globally are 2016 and 2020. - [Field-1]	scientist	new	2
103	1	5.27273	Cautious	An individual's annual carbon footprint for motor vehicles is two times greater compared to their annual carbon footprint for airplane flights. - [Field-1]	scientist	new	3
103	1	5.27273	Cautious	Different climate models often predict vastly different global warming outcomes. - [Field-1]	skeptic	new	3
103	1	5.27273	Cautious	Emails seized from prominent climate scientists suggest conspiracy and data manipulation. - [Field-1]	skeptic	new	3
104	2	6.27273	Alarmed	Climate change models successfully reproduce global land, air, and ocean temperatures since 1900. - [Field-1]	scientist	new	3
104	2	6.27273	Alarmed	The Earth is expected to warm 18°F (10°C) by the end of the century. - [Field-1]	scientist	new	2
104	2	6.27273	Alarmed	Global sea level has been rising at the same rate for the past 2000 years. - [Field-1]	skeptic	new	3
104	2	6.27273	Alarmed	Climate scientists fail to make reliable predictions of weather. - [Field-1]	skeptic	new	3
104	2	6.27273	Alarmed	The hottest years on record globally are 2016 and 2020. - [Field-1]	scientist	old	5
104	2	6.27273	Alarmed	An individual's annual carbon footprint for motor vehicles is two times greater compared to their annual carbon footprint for airplane flights. - [Field-1]	scientist	old	5
104	2	6.27273	Alarmed	Different climate models often predict vastly different global warming outcomes. - [Field-1]	skeptic	old	5
104	2	6.27273	Alarmed	Emails seized from prominent climate scientists suggest conspiracy and data manipulation. - [Field-1]	skeptic	old	5
105	1	6.45455	Alarmed	Climate change models successfully reproduce global land, air, and ocean temperatures since 1900. - [Field-1]	scientist	old	4
105	1	6.45455	Alarmed	The Earth is expected to warm 18°F (10°C) by the end of the century. - [Field-1]	scientist	old	5
105	1	6.45455	Alarmed	Global sea level has been rising at the same rate for the past 2000 years. - [Field-1]	skeptic	old	4
105	1	6.45455	Alarmed	Climate scientists fail to make reliable predictions of weather. - [Field-1]	skeptic	old	1
105	1	6.45455	Alarmed	The hottest years on record globally are 2016 and 2020. - [Field-1]	scientist	new	5
105	1	6.45455	Alarmed	An individual's annual carbon footprint for motor vehicles is two times greater compared to their annual carbon footprint for airplane flights. - [Field-1]	scientist	new	1
105	1	6.45455	Alarmed	Different climate models often predict vastly different global warming outcomes. - [Field-1]	skeptic	new	5
105	1	6.45455	Alarmed	Emails seized from prominent climate scientists suggest conspiracy and data manipulation. - [Field-1]	skeptic	new	2
106	2	4.81818	Cautious	Climate change models successfully reproduce global land, air, and ocean temperatures since 1900. - [Field-1]	scientist	new	5
106	2	4.81818	Cautious	The Earth is expected to warm 18°F (10°C) by the end of the century. - [Field-1]	scientist	new	1
106	2	4.81818	Cautious	Global sea level has been rising at the same rate for the past 2000 years. - [Field-1]	skeptic	new	4
106	2	4.81818	Cautious	Climate scientists fail to make reliable predictions of weather. - [Field-1]	skeptic	new	4
106	2	4.81818	Cautious	The hottest years on record globally are 2016 and 2020. - [Field-1]	scientist	old	4
106	2	4.81818	Cautious	An individual's annual carbon footprint for motor vehicles is two times greater compared to their annual carbon footprint for airplane flights. - [Field-1]	scientist	old	3
106	2	4.81818	Cautious	Different climate models often predict vastly different global warming outcomes. - [Field-1]	skeptic	old	6
106	2	4.81818	Cautious	Emails seized from prominent climate scientists suggest conspiracy and data manipulation. - [Field-1]	skeptic	old	6
107	2	5.45455	Dismissive	Climate change models successfully reproduce global land, air, and ocean temperatures since 1900. - [Field-1]	scientist	new	2
107	2	5.45455	Dismissive	The Earth is expected to warm 18°F (10°C) by the end of the century. - [Field-1]	scientist	new	1
107	2	5.45455	Dismissive	Global sea level has been rising at the same rate for the past 2000 years. - [Field-1]	skeptic	new	5
107	2	5.45455	Dismissive	Climate scientists fail to make reliable predictions of weather. - [Field-1]	skeptic	new	5
107	2	5.45455	Dismissive	The hottest years on record globally are 2016 and 2020. - [Field-1]	scientist	old	1
107	2	5.45455	Dismissive	An individual's annual carbon footprint for motor vehicles is two times greater compared to their annual carbon footprint for airplane flights. - [Field-1]	scientist	old	6
107	2	5.45455	Dismissive	Different climate models often predict vastly different global warming outcomes. - [Field-1]	skeptic	old	5
107	2	5.45455	Dismissive	Emails seized from prominent climate scientists suggest conspiracy and data manipulation. - [Field-1]	skeptic	old	4
108	1	6.36364	Concerned	Climate change models successfully reproduce global land, air, and ocean temperatures since 1900. - [Field-1]	scientist	old	5
108	1	6.36364	Concerned	The Earth is expected to warm 18°F (10°C) by the end of the century. - [Field-1]	scientist	old	2
108	1	6.36364	Concerned	Global sea level has been rising at the same rate for the past 2000 years. - [Field-1]	skeptic	old	2
108	1	6.36364	Concerned	Climate scientists fail to make reliable predictions of weather. - [Field-1]	skeptic	old	4
108	1	6.36364	Concerned	The hottest years on record globally are 2016 and 2020. - [Field-1]	scientist	new	6
108	1	6.36364	Concerned	An individual's annual carbon footprint for motor vehicles is two times greater compared to their annual carbon footprint for airplane flights. - [Field-1]	scientist	new	5
108	1	6.36364	Concerned	Different climate models often predict vastly different global warming outcomes. - [Field-1]	skeptic	new	2
108	1	6.36364	Concerned	Emails seized from prominent climate scientists suggest conspiracy and data manipulation. - [Field-1]	skeptic	new	2
109	1	5.81818	Doubtful	Climate change models successfully reproduce global land, air, and ocean temperatures since 1900. - [Field-1]	scientist	old	5
109	1	5.81818	Doubtful	The Earth is expected to warm 18°F (10°C) by the end of the century. - [Field-1]	scientist	old	5
109	1	5.81818	Doubtful	Global sea level has been rising at the same rate for the past 2000 years. - [Field-1]	skeptic	old	2
109	1	5.81818	Doubtful	Climate scientists fail to make reliable predictions of weather. - [Field-1]	skeptic	old	6
109	1	5.81818	Doubtful	The hottest years on record globally are 2016 and 2020. - [Field-1]	scientist	new	3
109	1	5.81818	Doubtful	An individual's annual carbon footprint for motor vehicles is two times greater compared to their annual carbon footprint for airplane flights. - [Field-1]	scientist	new	4
109	1	5.81818	Doubtful	Different climate models often predict vastly different global warming outcomes. - [Field-1]	skeptic	new	5
109	1	5.81818	Doubtful	Emails seized from prominent climate scientists suggest conspiracy and data manipulation. - [Field-1]	skeptic	new	2
110	2	6.81818	Alarmed	Climate change models successfully reproduce global land, air, and ocean temperatures since 1900. - [Field-1]	scientist	new	6
110	2	6.81818	Alarmed	The Earth is expected to warm 18°F (10°C) by the end of the century. - [Field-1]	scientist	new	2
110	2	6.81818	Alarmed	Global sea level has been rising at the same rate for the past 2000 years. - [Field-1]	skeptic	new	1
110	2	6.81818	Alarmed	Climate scientists fail to make reliable predictions of weather. - [Field-1]	skeptic	new	2
110	2	6.81818	Alarmed	The hottest years on record globally are 2016 and 2020. - [Field-1]	scientist	old	6
110	2	6.81818	Alarmed	An individual's annual carbon footprint for motor vehicles is two times greater compared to their annual carbon footprint for airplane flights. - [Field-1]	scientist	old	1
110	2	6.81818	Alarmed	Different climate models often predict vastly different global warming outcomes. - [Field-1]	skeptic	old	3
110	2	6.81818	Alarmed	Emails seized from prominent climate scientists suggest conspiracy and data manipulation. - [Field-1]	skeptic	old	2
111	2	7	Doubtful	Climate change models successfully reproduce global land, air, and ocean temperatures since 1900. - [Field-1]	scientist	new	5
111	2	7	Doubtful	The Earth is expected to warm 18°F (10°C) by the end of the century. - [Field-1]	scientist	new	2
111	2	7	Doubtful	Global sea level has been rising at the same rate for the past 2000 years. - [Field-1]	skeptic	new	4
111	2	7	Doubtful	Climate scientists fail to make reliable predictions of weather. - [Field-1]	skeptic	new	2
111	2	7	Doubtful	The hottest years on record globally are 2016 and 2020. - [Field-1]	scientist	old	2
111	2	7	Doubtful	An individual's annual carbon footprint for motor vehicles is two times greater compared to their annual carbon footprint for airplane flights. - [Field-1]	scientist	old	1
111	2	7	Doubtful	Different climate models often predict vastly different global warming outcomes. - [Field-1]	skeptic	old	4
111	2	7	Doubtful	Emails seized from prominent climate scientists suggest conspiracy and data manipulation. - [Field-1]	skeptic	old	2
112	2	5.63636	Cautious	Climate change models successfully reproduce global land, air, and ocean temperatures since 1900. - [Field-1]	scientist	new	4
112	2	5.63636	Cautious	The Earth is expected to warm 18°F (10°C) by the end of the century. - [Field-1]	scientist	new	1
112	2	5.63636	Cautious	Global sea level has been rising at the same rate for the past 2000 years. - [Field-1]	skeptic	new	2
112	2	5.63636	Cautious	Climate scientists fail to make reliable predictions of weather. - [Field-1]	skeptic	new	3
112	2	5.63636	Cautious	The hottest years on record globally are 2016 and 2020. - [Field-1]	scientist	old	6
112	2	5.63636	Cautious	An individual's annual carbon footprint for motor vehicles is two times greater compared to their annual carbon footprint for airplane flights. - [Field-1]	scientist	old	3
112	2	5.63636	Cautious	Different climate models often predict vastly different global warming outcomes. - [Field-1]	skeptic	old	3
112	2	5.63636	Cautious	Emails seized from prominent climate scientists suggest conspiracy and data manipulation. - [Field-1]	skeptic	old	3
113	1	6.54545	Concerned	Climate change models successfully reproduce global land, air, and ocean temperatures since 1900. - [Field-1]	scientist	old	4
113	1	6.54545	Concerned	The Earth is expected to warm 18°F (10°C) by the end of the century. - [Field-1]	scientist	old	3
113	1	6.54545	Concerned	Global sea level has been rising at the same rate for the past 2000 years. - [Field-1]	skeptic	old	3
113	1	6.54545	Concerned	Climate scientists fail to make reliable predictions of weather. - [Field-1]	skeptic	old	2
113	1	6.54545	Concerned	The hottest years on record globally are 2016 and 2020. - [Field-1]	scientist	new	5
113	1	6.54545	Concerned	An individual's annual carbon footprint for motor vehicles is two times greater compared to their annual carbon footprint for airplane flights. - [Field-1]	scientist	new	4
113	1	6.54545	Concerned	Different climate models often predict vastly different global warming outcomes. - [Field-1]	skeptic	new	4
113	1	6.54545	Concerned	Emails seized from prominent climate scientists suggest conspiracy and data manipulation. - [Field-1]	skeptic	new	1
114	2	3.18182	Doubtful	Climate change models successfully reproduce global land, air, and ocean temperatures since 1900. - [Field-1]	scientist	new	4
114	2	3.18182	Doubtful	The Earth is expected to warm 18°F (10°C) by the end of the century. - [Field-1]	scientist	new	2
114	2	3.18182	Doubtful	Global sea level has been rising at the same rate for the past 2000 years. - [Field-1]	skeptic	new	4
114	2	3.18182	Doubtful	Climate scientists fail to make reliable predictions of weather. - [Field-1]	skeptic	new	4
114	2	3.18182	Doubtful	The hottest years on record globally are 2016 and 2020. - [Field-1]	scientist	old	6
114	2	3.18182	Doubtful	An individual's annual carbon footprint for motor vehicles is two times greater compared to their annual carbon footprint for airplane flights. - [Field-1]	scientist	old	5
114	2	3.18182	Doubtful	Different climate models often predict vastly different global warming outcomes. - [Field-1]	skeptic	old	5
114	2	3.18182	Doubtful	Emails seized from prominent climate scientists suggest conspiracy and data manipulation. - [Field-1]	skeptic	old	5
115	1	6.90909	Alarmed	Climate change models successfully reproduce global land, air, and ocean temperatures since 1900. - [Field-1]	scientist	old	6
115	1	6.90909	Alarmed	The Earth is expected to warm 18°F (10°C) by the end of the century. - [Field-1]	scientist	old	5
115	1	6.90909	Alarmed	Global sea level has been rising at the same rate for the past 2000 years. - [Field-1]	skeptic	old	2
115	1	6.90909	Alarmed	Climate scientists fail to make reliable predictions of weather. - [Field-1]	skeptic	old	1
115	1	6.90909	Alarmed	The hottest years on record globally are 2016 and 2020. - [Field-1]	scientist	new	6
115	1	6.90909	Alarmed	An individual's annual carbon footprint for motor vehicles is two times greater compared to their annual carbon footprint for airplane flights. - [Field-1]	scientist	new	2
115	1	6.90909	Alarmed	Different climate models often predict vastly different global warming outcomes. - [Field-1]	skeptic	new	6
115	1	6.90909	Alarmed	Emails seized from prominent climate scientists suggest conspiracy and data manipulation. - [Field-1]	skeptic	new	1
116	2	6.45455	Alarmed	Climate change models successfully reproduce global land, air, and ocean temperatures since 1900. - [Field-1]	scientist	new	5
116	2	6.45455	Alarmed	The Earth is expected to warm 18°F (10°C) by the end of the century. - [Field-1]	scientist	new	1
116	2	6.45455	Alarmed	Global sea level has been rising at the same rate for the past 2000 years. - [Field-1]	skeptic	new	1
116	2	6.45455	Alarmed	Climate scientists fail to make reliable predictions of weather. - [Field-1]	skeptic	new	3
116	2	6.45455	Alarmed	The hottest years on record globally are 2016 and 2020. - [Field-1]	scientist	old	5
116	2	6.45455	Alarmed	An individual's annual carbon footprint for motor vehicles is two times greater compared to their annual carbon footprint for airplane flights. - [Field-1]	scientist	old	3
116	2	6.45455	Alarmed	Different climate models often predict vastly different global warming outcomes. - [Field-1]	skeptic	old	3
116	2	6.45455	Alarmed	Emails seized from prominent climate scientists suggest conspiracy and data manipulation. - [Field-1]	skeptic	old	1
117	2	6.27273	Cautious	Climate change models successfully reproduce global land, air, and ocean temperatures since 1900. - [Field-1]	scientist	new	5
117	2	6.27273	Cautious	The Earth is expected to warm 18°F (10°C) by the end of the century. - [Field-1]	scientist	new	4
117	2	6.27273	Cautious	Global sea level has been rising at the same rate for the past 2000 years. - [Field-1]	skeptic	new	3
117	2	6.27273	Cautious	Climate scientists fail to make reliable predictions of weather. - [Field-1]	skeptic	new	3
117	2	6.27273	Cautious	The hottest years on record globally are 2016 and 2020. - [Field-1]	scientist	old	5
117	2	6.27273	Cautious	An individual's annual carbon footprint for motor vehicles is two times greater compared to their annual carbon footprint for airplane flights. - [Field-1]	scientist	old	6
117	2	6.27273	Cautious	Different climate models often predict vastly different global warming outcomes. - [Field-1]	skeptic	old	4
117	2	6.27273	Cautious	Emails seized from prominent climate scientists suggest conspiracy and data manipulation. - [Field-1]	skeptic	old	2
118	1	6.09091	Concerned	Climate change models successfully reproduce global land, air, and ocean temperatures since 1900. - [Field-1]	scientist	old	5
118	1	6.09091	Concerned	The Earth is expected to warm 18°F (10°C) by the end of the century. - [Field-1]	scientist	old	5
118	1	6.09091	Concerned	Global sea level has been rising at the same rate for the past 2000 years. - [Field-1]	skeptic	old	1
118	1	6.09091	Concerned	Climate scientists fail to make reliable predictions of weather. - [Field-1]	skeptic	old	2
118	1	6.09091	Concerned	The hottest years on record globally are 2016 and 2020. - [Field-1]	scientist	new	3
118	1	6.09091	Concerned	An individual's annual carbon footprint for motor vehicles is two times greater compared to their annual carbon footprint for airplane flights. - [Field-1]	scientist	new	4
118	1	6.09091	Concerned	Different climate models often predict vastly different global warming outcomes. - [Field-1]	skeptic	new	4
118	1	6.09091	Concerned	Emails seized from prominent climate scientists suggest conspiracy and data manipulation. - [Field-1]	skeptic	new	2
119	1	6.72727	Alarmed	Climate change models successfully reproduce global land, air, and ocean temperatures since 1900. - [Field-1]	scientist	old	4
119	1	6.72727	Alarmed	The Earth is expected to warm 18°F (10°C) by the end of the century. - [Field-1]	scientist	old	1
119	1	6.72727	Alarmed	Global sea level has been rising at the same rate for the past 2000 years. - [Field-1]	skeptic	old	1
119	1	6.72727	Alarmed	Climate scientists fail to make reliable predictions of weather. - [Field-1]	skeptic	old	2
119	1	6.72727	Alarmed	The hottest years on record globally are 2016 and 2020. - [Field-1]	scientist	new	3
119	1	6.72727	Alarmed	An individual's annual carbon footprint for motor vehicles is two times greater compared to their annual carbon footprint for airplane flights. - [Field-1]	scientist	new	2
119	1	6.72727	Alarmed	Different climate models often predict vastly different global warming outcomes. - [Field-1]	skeptic	new	4
119	1	6.72727	Alarmed	Emails seized from prominent climate scientists suggest conspiracy and data manipulation. - [Field-1]	skeptic	new	1
120	2	5	Alarmed	Climate change models successfully reproduce global land, air, and ocean temperatures since 1900. - [Field-1]	scientist	new	5
120	2	5	Alarmed	The Earth is expected to warm 18°F (10°C) by the end of the century. - [Field-1]	scientist	new	2
120	2	5	Alarmed	Global sea level has been rising at the same rate for the past 2000 years. - [Field-1]	skeptic	new	1
120	2	5	Alarmed	Climate scientists fail to make reliable predictions of weather. - [Field-1]	skeptic	new	2
120	2	5	Alarmed	The hottest years on record globally are 2016 and 2020. - [Field-1]	scientist	old	6
120	2	5	Alarmed	An individual's annual carbon footprint for motor vehicles is two times greater compared to their annual carbon footprint for airplane flights. - [Field-1]	scientist	old	2
120	2	5	Alarmed	Different climate models often predict vastly different global warming outcomes. - [Field-1]	skeptic	old	4
120	2	5	Alarmed	Emails seized from prominent climate scientists suggest conspiracy and data manipulation. - [Field-1]	skeptic	old	2

## Sheet: Exp 2 subjetive mixed model
Participant	counterbalance	AllScience	SASSY	claim	subjective claim type	repetition	truth rating
1	2	5.90909	Alarmed	Climate change models successfully reproduce global land, air, and ocean temperatures since 1900. - [Field-1]	scientist	new	4
1	2	5.90909	Alarmed	The Earth is expected to warm 18°F (10°C) by the end of the century. - [Field-1]	scientist	new	4
1	2	5.90909	Alarmed	Global sea level has been rising at the same rate for the past 2000 years. - [Field-1]	skeptic	new	2
1	2	5.90909	Alarmed	Climate scientists fail to make reliable predictions of weather. - [Field-1]	skeptic	new	2
1	2	5.90909	Alarmed	The hottest years on record globally are 2016 and 2020. - [Field-1]	scientist	old	4
1	2	5.90909	Alarmed	Different climate models often predict vastly different global warming outcomes. - [Field-1]	skeptic	old	3
1	2	5.90909	Alarmed	Emails seized from prominent climate scientists suggest conspiracy and data manipulation. - [Field-1]	skeptic	old	1
2	2	5.63636	Alarmed	The Earth is expected to warm 18°F (10°C) by the end of the century. - [Field-1]	scientist	new	6
2	2	5.63636	Alarmed	Global sea level has been rising at the same rate for the past 2000 years. - [Field-1]	scientist	new	6
2	2	5.63636	Alarmed	Climate scientists fail to make reliable predictions of weather. - [Field-1]	scientist	new	1
2	2	5.63636	Alarmed	The hottest years on record globally are 2016 and 2020. - [Field-1]	scientist	old	6
2	2	5.63636	Alarmed	An individual's annual carbon footprint for motor vehicles is two times greater compared to their annual carbon footprint for airplane flights. - [Field-1]	scientist	old	6
2	2	5.63636	Alarmed	Different climate models often predict vastly different global warming outcomes. - [Field-1]	scientist	old	1
2	2	5.63636	Alarmed	Emails seized from prominent climate scientists suggest conspiracy and data manipulation. - [Field-1]	scientist	old	6
3	2	5.18182	Concerned	Climate change models successfully reproduce global land, air, and ocean temperatures since 1900. - [Field-1]	scientist	new	5
3	2	5.18182	Concerned	The Earth is expected to warm 18°F (10°C) by the end of the century. - [Field-1]	scientist	new	3
3	2	5.18182	Concerned	Global sea level has been rising at the same rate for the past 2000 years. - [Field-1]	scientist	new	4
3	2	5.18182	Concerned	Climate scientists fail to make reliable predictions of weather. - [Field-1]	skeptic	new	4
3	2	5.18182	Concerned	The hottest years on record globally are 2016 and 2020. - [Field-1]	scientist	old	6
3	2	5.18182	Concerned	An individual's annual carbon footprint for motor vehicles is two times greater compared to their annual carbon footprint for airplane flights. - [Field-1]	scientist	old	6
3	2	5.18182	Concerned	Different climate models often predict vastly different global warming outcomes. - [Field-1]	skeptic	old	6
3	2	5.18182	Concerned	Emails seized from prominent climate scientists suggest conspiracy and data manipulation. - [Field-1]	skeptic	old	6
4	1	6.36364	Alarmed	Climate change models successfully reproduce global land, air, and ocean temperatures since 1900. - [Field-1]	scientist	old	4
4	1	6.36364	Alarmed	The Earth is expected to warm 18°F (10°C) by the end of the century. - [Field-1]	scientist	old	5
4	1	6.36364	Alarmed	Global sea level has been rising at the same rate for the past 2000 years. - [Field-1]	scientist	old	4
4	1	6.36364	Alarmed	Climate scientists fail to make reliable predictions of weather. - [Field-1]	skeptic	old	3
4	1	6.36364	Alarmed	The hottest years on record globally are 2016 and 2020. - [Field-1]	scientist	new	2
4	1	6.36364	Alarmed	An individual's annual carbon footprint for motor vehicles is two times greater compared to their annual carbon footprint for airplane flights. - [Field-1]	scientist	new	4
4	1	6.36364	Alarmed	Different climate models often predict vastly different global warming outcomes. - [Field-1]	skeptic	new	3
4	1	6.36364	Alarmed	Emails seized from prominent climate scientists suggest conspiracy and data manipulation. - [Field-1]	skeptic	new	2
5	1	6	Alarmed	Climate change models successfully reproduce global land, air, and ocean temperatures since 1900. - [Field-1]	skeptic	old	6
5	1	6	Alarmed	The Earth is expected to warm 18°F (10°C) by the end of the century. - [Field-1]	scientist	old	5
5	1	6	Alarmed	Global sea level has been rising at the same rate for the past 2000 years. - [Field-1]	skeptic	old	6
5	1	6	Alarmed	Climate scientists fail to make reliable predictions of weather. - [Field-1]	skeptic	old	5
5	1	6	Alarmed	The hottest years on record globally are 2016 and 2020. - [Field-1]	skeptic	new	3
5	1	6	Alarmed	An individual's annual carbon footprint for motor vehicles is two times greater compared to their annual carbon footprint for airplane flights. - [Field-1]	scientist	new	5
5	1	6	Alarmed	Different climate models often predict vastly different global warming outcomes. - [Field-1]	scientist	new	5
5	1	6	Alarmed	Emails seized from prominent climate scientists suggest conspiracy and data manipulation. - [Field-1]	scientist	new	5
6	2	5.54545	Concerned	Climate change models successfully reproduce global land, air, and ocean temperatures since 1900. - [Field-1]	scientist	new	4
6	2	5.54545	Concerned	The Earth is expected to warm 18°F (10°C) by the end of the century. - [Field-1]	scientist	new	4
6	2	5.54545	Concerned	Global sea level has been rising at the same rate for the past 2000 years. - [Field-1]	skeptic	new	1
6	2	5.54545	Concerned	Climate scientists fail to make reliable predictions of weather. - [Field-1]	skeptic	new	3
6	2	5.54545	Concerned	The hottest years on record globally are 2016 and 2020. - [Field-1]	scientist	old	5
6	2	5.54545	Concerned	An individual's annual carbon footprint for motor vehicles is two times greater compared to their annual carbon footprint for airplane flights. - [Field-1]	scientist	old	2
6	2	5.54545	Concerned	Different climate models often predict vastly different global warming outcomes. - [Field-1]	skeptic	old	3
6	2	5.54545	Concerned	Emails seized from prominent climate scientists suggest conspiracy and data manipulation. - [Field-1]	skeptic	old	3
7	2	4.27273	Cautious	The Earth is expected to warm 18°F (10°C) by the end of the century. - [Field-1]	scientist	new	4
7	2	4.27273	Cautious	Global sea level has been rising at the same rate for the past 2000 years. - [Field-1]	skeptic	new	2
7	2	4.27273	Cautious	Climate scientists fail to make reliable predictions of weather. - [Field-1]	skeptic	new	3
7	2	4.27273	Cautious	The hottest years on record globally are 2016 and 2020. - [Field-1]	scientist	old	4
7	2	4.27273	Cautious	An individual's annual carbon footprint for motor vehicles is two times greater compared to their annual carbon footprint for airplane flights. - [Field-1]	scientist	old	5
7	2	4.27273	Cautious	Emails seized from prominent climate scientists suggest conspiracy and data manipulation. - [Field-1]	skeptic	old	2
8	1	5.45455	Concerned	Climate change models successfully reproduce global land, air, and ocean temperatures since 1900. - [Field-1]	scientist	old	5
8	1	5.45455	Concerned	The Earth is expected to warm 18°F (10°C) by the end of the century. - [Field-1]	scientist	old	5
8	1	5.45455	Concerned	Climate scientists fail to make reliable predictions of weather. - [Field-1]	skeptic	old	2
8	1	5.45455	Concerned	The hottest years on record globally are 2016 and 2020. - [Field-1]	scientist	new	4
8	1	5.45455	Concerned	An individual's annual carbon footprint for motor vehicles is two times greater compared to their annual carbon footprint for airplane flights. - [Field-1]	scientist	new	5
8	1	5.45455	Concerned	Emails seized from prominent climate scientists suggest conspiracy and data manipulation. - [Field-1]	skeptic	new	1
9	1	5.72727	Concerned	Climate change models successfully reproduce global land, air, and ocean temperatures since 1900. - [Field-1]	scientist	old	3
9	1	5.72727	Concerned	Global sea level has been rising at the same rate for the past 2000 years. - [Field-1]	skeptic	old	1
9	1	5.72727	Concerned	Climate scientists fail to make reliable predictions of weather. - [Field-1]	skeptic	old	3
9	1	5.72727	Concerned	The hottest years on record globally are 2016 and 2020. - [Field-1]	scientist	new	5
9	1	5.72727	Concerned	Different climate models often predict vastly different global warming outcomes. - [Field-1]	skeptic	new	2
9	1	5.72727	Concerned	Emails seized from prominent climate scientists suggest conspiracy and data manipulation. - [Field-1]	skeptic	new	1
10	2	4.09091	Dismissive	Climate change models successfully reproduce global land, air, and ocean temperatures since 1900. - [Field-1]	scientist	new	1
10	2	4.09091	Dismissive	The Earth is expected to warm 18°F (10°C) by the end of the century. - [Field-1]	scientist	new	1
10	2	4.09091	Dismissive	Global sea level has been rising at the same rate for the past 2000 years. - [Field-1]	skeptic	new	3
10	2	4.09091	Dismissive	Climate scientists fail to make reliable predictions of weather. - [Field-1]	skeptic	new	6
10	2	4.09091	Dismissive	The hottest years on record globally are 2016 and 2020. - [Field-1]	scientist	old	6
10	2	4.09091	Dismissive	An individual's annual carbon footprint for motor vehicles is two times greater compared to their annual carbon footprint for airplane flights. - [Field-1]	scientist	old	6
10	2	4.09091	Dismissive	Different climate models often predict vastly different global warming outcomes. - [Field-1]	skeptic	old	6
10	2	4.09091	Dismissive	Emails seized from prominent climate scientists suggest conspiracy and data manipulation. - [Field-1]	skeptic	old	6
11	2	5.18182	Alarmed	Climate change models successfully reproduce global land, air, and ocean temperatures since 1900. - [Field-1]	scientist	new	5
11	2	5.18182	Alarmed	The Earth is expected to warm 18°F (10°C) by the end of the century. - [Field-1]	scientist	new	6
11	2	5.18182	Alarmed	Global sea level has been rising at the same rate for the past 2000 years. - [Field-1]	skeptic	new	1
11	2	5.18182	Alarmed	Climate scientists fail to make reliable predictions of weather. - [Field-1]	skeptic	new	2
11	2	5.18182	Alarmed	The hottest years on record globally are 2016 and 2020. - [Field-1]	scientist	old	6
11	2	5.18182	Alarmed	An individual's annual carbon footprint for motor vehicles is two times greater compared to their annual carbon footprint for airplane flights. - [Field-1]	scientist	old	6
11	2	5.18182	Alarmed	Different climate models often predict vastly different global warming outcomes. - [Field-1]	skeptic	old	6
11	2	5.18182	Alarmed	Emails seized from prominent climate scientists suggest conspiracy and data manipulation. - [Field-1]	skeptic	old	5
12	2	4.45455	Cautious	Climate change models successfully reproduce global land, air, and ocean temperatures since 1900. - [Field-1]	skeptic	new	2
12	2	4.45455	Cautious	Global sea level has been rising at the same rate for the past 2000 years. - [Field-1]	skeptic	new	3
12	2	4.45455	Cautious	An individual's annual carbon footprint for motor vehicles is two times greater compared to their annual carbon footprint for airplane flights. - [Field-1]	skeptic	old	4
12	2	4.45455	Cautious	Different climate models often predict vastly different global warming outcomes. - [Field-1]	scientist	old	5
13	2	5.36364	Alarmed	The Earth is expected to warm 18°F (10°C) by the end of the century. - [Field-1]	scientist	new	4
13	2	5.36364	Alarmed	Global sea level has been rising at the same rate for the past 2000 years. - [Field-1]	scientist	new	4
13	2	5.36364	Alarmed	Climate scientists fail to make reliable predictions of weather. - [Field-1]	skeptic	new	3
13	2	5.36364	Alarmed	The hottest years on record globally are 2016 and 2020. - [Field-1]	scientist	old	6
13	2	5.36364	Alarmed	Different climate models often predict vastly different global warming outcomes. - [Field-1]	scientist	old	5
13	2	5.36364	Alarmed	Emails seized from prominent climate scientists suggest conspiracy and data manipulation. - [Field-1]	scientist	old	3
14	2	6.54545	Alarmed	Climate change models successfully reproduce global land, air, and ocean temperatures since 1900. - [Field-1]	scientist	new	5
14	2	6.54545	Alarmed	Global sea level has been rising at the same rate for the past 2000 years. - [Field-1]	scientist	new	2
14	2	6.54545	Alarmed	Climate scientists fail to make reliable predictions of weather. - [Field-1]	skeptic	new	1
14	2	6.54545	Alarmed	The hottest years on record globally are 2016 and 2020. - [Field-1]	scientist	old	6
14	2	6.54545	Alarmed	An individual's annual carbon footprint for motor vehicles is two times greater compared to their annual carbon footprint for airplane flights. - [Field-1]	scientist	old	6
14	2	6.54545	Alarmed	Different climate models often predict vastly different global warming outcomes. - [Field-1]	skeptic	old	2
14	2	6.54545	Alarmed	Emails seized from prominent climate scientists suggest conspiracy and data manipulation. - [Field-1]	scientist	old	6
15	1	5.09091	Cautious	Climate change models successfully reproduce global land, air, and ocean temperatures since 1900. - [Field-1]	skeptic	old	4
15	1	5.09091	Cautious	The Earth is expected to warm 18°F (10°C) by the end of the century. - [Field-1]	skeptic	old	4
15	1	5.09091	Cautious	Climate scientists fail to make reliable predictions of weather. - [Field-1]	skeptic	old	4
15	1	5.09091	Cautious	The hottest years on record globally are 2016 and 2020. - [Field-1]	scientist	new	3
15	1	5.09091	Cautious	An individual's annual carbon footprint for motor vehicles is two times greater compared to their annual carbon footprint for airplane flights. - [Field-1]	scientist	new	4
15	1	5.09091	Cautious	Different climate models often predict vastly different global warming outcomes. - [Field-1]	skeptic	new	5
15	1	5.09091	Cautious	Emails seized from prominent climate scientists suggest conspiracy and data manipulation. - [Field-1]	skeptic	new	3
16	1	4.45455	Concerned	Climate change models successfully reproduce global land, air, and ocean temperatures since 1900. - [Field-1]	scientist	old	4
16	1	4.45455	Concerned	The Earth is expected to warm 18°F (10°C) by the end of the century. - [Field-1]	scientist	old	6
16	1	4.45455	Concerned	Global sea level has been rising at the same rate for the past 2000 years. - [Field-1]	scientist	old	6
16	1	4.45455	Concerned	Climate scientists fail to make reliable predictions of weather. - [Field-1]	skeptic	old	6
16	1	4.45455	Concerned	The hottest years on record globally are 2016 and 2020. - [Field-1]	scientist	new	2
16	1	4.45455	Concerned	An individual's annual carbon footprint for motor vehicles is two times greater compared to their annual carbon footprint for airplane flights. - [Field-1]	skeptic	new	5
16	1	4.45455	Concerned	Different climate models often predict vastly different global warming outcomes. - [Field-1]	skeptic	new	4
16	1	4.45455	Concerned	Emails seized from prominent climate scientists suggest conspiracy and data manipulation. - [Field-1]	skeptic	new	4
17	2	5	Cautious	Climate change models successfully reproduce global land, air, and ocean temperatures since 1900. - [Field-1]	skeptic	new	4
17	2	5	Cautious	The Earth is expected to warm 18°F (10°C) by the end of the century. - [Field-1]	scientist	new	3
17	2	5	Cautious	Climate scientists fail to make reliable predictions of weather. - [Field-1]	skeptic	new	5
17	2	5	Cautious	The hottest years on record globally are 2016 and 2020. - [Field-1]	scientist	old	5
17	2	5	Cautious	An individual's annual carbon footprint for motor vehicles is two times greater compared to their annual carbon footprint for airplane flights. - [Field-1]	scientist	old	5
17	2	5	Cautious	Different climate models often predict vastly different global warming outcomes. - [Field-1]	skeptic	old	3
18	2	5.18182	Concerned	Climate change models successfully reproduce global land, air, and ocean temperatures since 1900. - [Field-1]	skeptic	new	3
18	2	5.18182	Concerned	The Earth is expected to warm 18°F (10°C) by the end of the century. - [Field-1]	skeptic	new	5
18	2	5.18182	Concerned	Global sea level has been rising at the same rate for the past 2000 years. - [Field-1]	skeptic	new	5
18	2	5.18182	Concerned	Climate scientists fail to make reliable predictions of weather. - [Field-1]	scientist	new	3
18	2	5.18182	Concerned	The hottest years on record globally are 2016 and 2020. - [Field-1]	skeptic	old	5
18	2	5.18182	Concerned	An individual's annual carbon footprint for motor vehicles is two times greater compared to their annual carbon footprint for airplane flights. - [Field-1]	scientist	old	4
18	2	5.18182	Concerned	Different climate models often predict vastly different global warming outcomes. - [Field-1]	scientist	old	5
18	2	5.18182	Concerned	Emails seized from prominent climate scientists suggest conspiracy and data manipulation. - [Field-1]	scientist	old	2
19	2	4.36364	Alarmed	Climate change models successfully reproduce global land, air, and ocean temperatures since 1900. - [Field-1]	scientist	new	3
19	2	4.36364	Alarmed	The Earth is expected to warm 18°F (10°C) by the end of the century. - [Field-1]	scientist	new	3
19	2	4.36364	Alarmed	Global sea level has been rising at the same rate for the past 2000 years. - [Field-1]	scientist	new	2
19	2	4.36364	Alarmed	Climate scientists fail to make reliable predictions of weather. - [Field-1]	skeptic	new	4
19	2	4.36364	Alarmed	An individual's annual carbon footprint for motor vehicles is two times greater compared to their annual carbon footprint for airplane flights. - [Field-1]	skeptic	old	6
19	2	4.36364	Alarmed	Different climate models often predict vastly different global warming outcomes. - [Field-1]	scientist	old	2
19	2	4.36364	Alarmed	Emails seized from prominent climate scientists suggest conspiracy and data manipulation. - [Field-1]	skeptic	old	4
20	1	4.72727	Alarmed	Climate change models successfully reproduce global land, air, and ocean temperatures since 1900. - [Field-1]	scientist	old	6
20	1	4.72727	Alarmed	The Earth is expected to warm 18°F (10°C) by the end of the century. - [Field-1]	scientist	old	6
20	1	4.72727	Alarmed	Global sea level has been rising at the same rate for the past 2000 years. - [Field-1]	scientist	old	6
20	1	4.72727	Alarmed	Climate scientists fail to make reliable predictions of weather. - [Field-1]	scientist	old	6
20	1	4.72727	Alarmed	The hottest years on record globally are 2016 and 2020. - [Field-1]	scientist	new	4
20	1	4.72727	Alarmed	An individual's annual carbon footprint for motor vehicles is two times greater compared to their annual carbon footprint for airplane flights. - [Field-1]	scientist	new	4
20	1	4.72727	Alarmed	Different climate models often predict vastly different global warming outcomes. - [Field-1]	scientist	new	6
21	2	6.18182	Cautious	Climate change models successfully reproduce global land, air, and ocean temperatures since 1900. - [Field-1]	scientist	new	4
21	2	6.18182	Cautious	The Earth is expected to warm 18°F (10°C) by the end of the century. - [Field-1]	scientist	new	4
21	2	6.18182	Cautious	Global sea level has been rising at the same rate for the past 2000 years. - [Field-1]	skeptic	new	1
21	2	6.18182	Cautious	Climate scientists fail to make reliable predictions of weather. - [Field-1]	skeptic	new	4
21	2	6.18182	Cautious	The hottest years on record globally are 2016 and 2020. - [Field-1]	scientist	old	6
21	2	6.18182	Cautious	An individual's annual carbon footprint for motor vehicles is two times greater compared to their annual carbon footprint for airplane flights. - [Field-1]	scientist	old	6
21	2	6.18182	Cautious	Different climate models often predict vastly different global warming outcomes. - [Field-1]	skeptic	old	4
21	2	6.18182	Cautious	Emails seized from prominent climate scientists suggest conspiracy and data manipulation. - [Field-1]	skeptic	old	2
22	1	6.36364	Alarmed	Climate change models successfully reproduce global land, air, and ocean temperatures since 1900. - [Field-1]	scientist	old	6
22	1	6.36364	Alarmed	The Earth is expected to warm 18°F (10°C) by the end of the century. - [Field-1]	scientist	old	6
22	1	6.36364	Alarmed	Climate scientists fail to make reliable predictions of weather. - [Field-1]	skeptic	old	4
22	1	6.36364	Alarmed	The hottest years on record globally are 2016 and 2020. - [Field-1]	scientist	new	2
22	1	6.36364	Alarmed	An individual's annual carbon footprint for motor vehicles is two times greater compared to their annual carbon footprint for airplane flights. - [Field-1]	scientist	new	5
22	1	6.36364	Alarmed	Different climate models often predict vastly different global warming outcomes. - [Field-1]	skeptic	new	4
22	1	6.36364	Alarmed	Emails seized from prominent climate scientists suggest conspiracy and data manipulation. - [Field-1]	skeptic	new	3
23	2	5.09091	Cautious	Climate change models successfully reproduce global land, air, and ocean temperatures since 1900. - [Field-1]	scientist	new	3
23	2	5.09091	Cautious	The Earth is expected to warm 18°F (10°C) by the end of the century. - [Field-1]	scientist	new	4
23	2	5.09091	Cautious	Global sea level has been rising at the same rate for the past 2000 years. - [Field-1]	scientist	new	3
23	2	5.09091	Cautious	The hottest years on record globally are 2016 and 2020. - [Field-1]	skeptic	old	3
23	2	5.09091	Cautious	An individual's annual carbon footprint for motor vehicles is two times greater compared to their annual carbon footprint for airplane flights. - [Field-1]	scientist	old	4
23	2	5.09091	Cautious	Different climate models often predict vastly different global warming outcomes. - [Field-1]	scientist	old	3
24	1	3.18182	Dismissive	Climate change models successfully reproduce global land, air, and ocean temperatures since 1900. - [Field-1]	scientist	old	4
24	1	3.18182	Dismissive	The Earth is expected to warm 18°F (10°C) by the end of the century. - [Field-1]	scientist	old	6
24	1	3.18182	Dismissive	Global sea level has been rising at the same rate for the past 2000 years. - [Field-1]	scientist	old	5
24	1	3.18182	Dismissive	Climate scientists fail to make reliable predictions of weather. - [Field-1]	skeptic	old	2
24	1	3.18182	Dismissive	The hottest years on record globally are 2016 and 2020. - [Field-1]	scientist	new	4
24	1	3.18182	Dismissive	An individual's annual carbon footprint for motor vehicles is two times greater compared to their annual carbon footprint for airplane flights. - [Field-1]	scientist	new	3
24	1	3.18182	Dismissive	Different climate models often predict vastly different global warming outcomes. - [Field-1]	skeptic	new	4
25	1	5.36364	Cautious	Climate change models successfully reproduce global land, air, and ocean temperatures since 1900. - [Field-1]	scientist	old	5
25	1	5.36364	Cautious	The Earth is expected to warm 18°F (10°C) by the end of the century. - [Field-1]	scientist	old	5
25	1	5.36364	Cautious	Global sea level has been rising at the same rate for the past 2000 years. - [Field-1]	scientist	old	4
25	1	5.36364	Cautious	Climate scientists fail to make reliable predictions of weather. - [Field-1]	scientist	old	5
25	1	5.36364	Cautious	The hottest years on record globally are 2016 and 2020. - [Field-1]	scientist	new	4
25	1	5.36364	Cautious	An individual's annual carbon footprint for motor vehicles is two times greater compared to their annual carbon footprint for airplane flights. - [Field-1]	scientist	new	4
25	1	5.36364	Cautious	Different climate models often predict vastly different global warming outcomes. - [Field-1]	scientist	new	4
25	1	5.36364	Cautious	Emails seized from prominent climate scientists suggest conspiracy and data manipulation. - [Field-1]	skeptic	new	2
26	2	6.72727	Alarmed	Climate change models successfully reproduce global land, air, and ocean temperatures since 1900. - [Field-1]	scientist	new	4
26	2	6.72727	Alarmed	The Earth is expected to warm 18°F (10°C) by the end of the century. - [Field-1]	scientist	new	4
26	2	6.72727	Alarmed	Global sea level has been rising at the same rate for the past 2000 years. - [Field-1]	skeptic	new	2
26	2	6.72727	Alarmed	Climate scientists fail to make reliable predictions of weather. - [Field-1]	skeptic	new	1
26	2	6.72727	Alarmed	The hottest years on record globally are 2016 and 2020. - [Field-1]	scientist	old	5
26	2	6.72727	Alarmed	Different climate models often predict vastly different global warming outcomes. - [Field-1]	skeptic	old	3
26	2	6.72727	Alarmed	Emails seized from prominent climate scientists suggest conspiracy and data manipulation. - [Field-1]	skeptic	old	1
27	2	5.09091	Alarmed	Climate change models successfully reproduce global land, air, and ocean temperatures since 1900. - [Field-1]	scientist	new	4
27	2	5.09091	Alarmed	The Earth is expected to warm 18°F (10°C) by the end of the century. - [Field-1]	skeptic	new	2
27	2	5.09091	Alarmed	Global sea level has been rising at the same rate for the past 2000 years. - [Field-1]	skeptic	new	4
27	2	5.09091	Alarmed	Climate scientists fail to make reliable predictions of weather. - [Field-1]	scientist	new	4
27	2	5.09091	Alarmed	The hottest years on record globally are 2016 and 2020. - [Field-1]	skeptic	old	2
27	2	5.09091	Alarmed	An individual's annual carbon footprint for motor vehicles is two times greater compared to their annual carbon footprint for airplane flights. - [Field-1]	skeptic	old	2
27	2	5.09091	Alarmed	Emails seized from prominent climate scientists suggest conspiracy and data manipulation. - [Field-1]	skeptic	old	3
28	1	4.36364		The hottest years on record globally are 2016 and 2020. - [Field-1]	scientist	new	4
28	1	4.36364		An individual's annual carbon footprint for motor vehicles is two times greater compared to their annual carbon footprint for airplane flights. - [Field-1]	skeptic	new	4
29	1	6.63636	Alarmed	Climate change models successfully reproduce global land, air, and ocean temperatures since 1900. - [Field-1]	scientist	old	4
29	1	6.63636	Alarmed	Global sea level has been rising at the same rate for the past 2000 years. - [Field-1]	skeptic	old	1
29	1	6.63636	Alarmed	Climate scientists fail to make reliable predictions of weather. - [Field-1]	skeptic	old	1
29	1	6.63636	Alarmed	The hottest years on record globally are 2016 and 2020. - [Field-1]	scientist	new	4
29	1	6.63636	Alarmed	Different climate models often predict vastly different global warming outcomes. - [Field-1]	skeptic	new	3
29	1	6.63636	Alarmed	Emails seized from prominent climate scientists suggest conspiracy and data manipulation. - [Field-1]	skeptic	new	1
30	2	5.63636	Alarmed	Climate change models successfully reproduce global land, air, and ocean temperatures since 1900. - [Field-1]	scientist	new	3
30	2	5.63636	Alarmed	The Earth is expected to warm 18°F (10°C) by the end of the century. - [Field-1]	scientist	new	4
30	2	5.63636	Alarmed	Global sea level has been rising at the same rate for the past 2000 years. - [Field-1]	scientist	new	4
30	2	5.63636	Alarmed	Climate scientists fail to make reliable predictions of weather. - [Field-1]	skeptic	new	4
30	2	5.63636	Alarmed	The hottest years on record globally are 2016 and 2020. - [Field-1]	scientist	old	6
30	2	5.63636	Alarmed	Different climate models often predict vastly different global warming outcomes. - [Field-1]	scientist	old	6
30	2	5.63636	Alarmed	Emails seized from prominent climate scientists suggest conspiracy and data manipulation. - [Field-1]	skeptic	old	6
31	1	5.18182	Cautious	Climate change models successfully reproduce global land, air, and ocean temperatures since 1900. - [Field-1]	skeptic	old	4
31	1	5.18182	Cautious	The Earth is expected to warm 18°F (10°C) by the end of the century. - [Field-1]	skeptic	old	6
31	1	5.18182	Cautious	Global sea level has been rising at the same rate for the past 2000 years. - [Field-1]	skeptic	old	5
31	1	5.18182	Cautious	Climate scientists fail to make reliable predictions of weather. - [Field-1]	scientist	old	4
31	1	5.18182	Cautious	The hottest years on record globally are 2016 and 2020. - [Field-1]	scientist	new	5
31	1	5.18182	Cautious	An individual's annual carbon footprint for motor vehicles is two times greater compared to their annual carbon footprint for airplane flights. - [Field-1]	scientist	new	5
31	1	5.18182	Cautious	Different climate models often predict vastly different global warming outcomes. - [Field-1]	scientist	new	4
31	1	5.18182	Cautious	Emails seized from prominent climate scientists suggest conspiracy and data manipulation. - [Field-1]	scientist	new	4
32	2	5.45455	Concerned	The Earth is expected to warm 18°F (10°C) by the end of the century. - [Field-1]	scientist	new	3
32	2	5.45455	Concerned	Global sea level has been rising at the same rate for the past 2000 years. - [Field-1]	scientist	new	4
32	2	5.45455	Concerned	Climate scientists fail to make reliable predictions of weather. - [Field-1]	scientist	new	2
32	2	5.45455	Concerned	The hottest years on record globally are 2016 and 2020. - [Field-1]	scientist	old	5
32	2	5.45455	Concerned	An individual's annual carbon footprint for motor vehicles is two times greater compared to their annual carbon footprint for airplane flights. - [Field-1]	skeptic	old	3
32	2	5.45455	Concerned	Different climate models often predict vastly different global warming outcomes. - [Field-1]	skeptic	old	4
33	2	5.63636	Alarmed	Climate change models successfully reproduce global land, air, and ocean temperatures since 1900. - [Field-1]	scientist	new	5
33	2	5.63636	Alarmed	The Earth is expected to warm 18°F (10°C) by the end of the century. - [Field-1]	scientist	new	4
33	2	5.63636	Alarmed	Global sea level has been rising at the same rate for the past 2000 years. - [Field-1]	skeptic	new	1
33	2	5.63636	Alarmed	Climate scientists fail to make reliable predictions of weather. - [Field-1]	skeptic	new	2
33	2	5.63636	Alarmed	Different climate models often predict vastly different global warming outcomes. - [Field-1]	skeptic	old	1
33	2	5.63636	Alarmed	Emails seized from prominent climate scientists suggest conspiracy and data manipulation. - [Field-1]	skeptic	old	1
34	2	6.54545	Concerned	The Earth is expected to warm 18°F (10°C) by the end of the century. - [Field-1]	scientist	new	2
34	2	6.54545	Concerned	Global sea level has been rising at the same rate for the past 2000 years. - [Field-1]	skeptic	new	1
34	2	6.54545	Concerned	Climate scientists fail to make reliable predictions of weather. - [Field-1]	skeptic	new	3
34	2	6.54545	Concerned	The hottest years on record globally are 2016 and 2020. - [Field-1]	scientist	old	6
34	2	6.54545	Concerned	An individual's annual carbon footprint for motor vehicles is two times greater compared to their annual carbon footprint for airplane flights. - [Field-1]	scientist	old	6
34	2	6.54545	Concerned	Different climate models often predict vastly different global warming outcomes. - [Field-1]	skeptic	old	6
34	2	6.54545	Concerned	Emails seized from prominent climate scientists suggest conspiracy and data manipulation. - [Field-1]	skeptic	old	1
35	1	3.63636	Doubtful	Climate change models successfully reproduce global land, air, and ocean temperatures since 1900. - [Field-1]	scientist	old	5
35	1	3.63636	Doubtful	The Earth is expected to warm 18°F (10°C) by the end of the century. - [Field-1]	scientist	old	5
35	1	3.63636	Doubtful	Global sea level has been rising at the same rate for the past 2000 years. - [Field-1]	skeptic	old	5
35	1	3.63636	Doubtful	Climate scientists fail to make reliable predictions of weather. - [Field-1]	skeptic	old	2
35	1	3.63636	Doubtful	The hottest years on record globally are 2016 and 2020. - [Field-1]	scientist	new	2
35	1	3.63636	Doubtful	An individual's annual carbon footprint for motor vehicles is two times greater compared to their annual carbon footprint for airplane flights. - [Field-1]	scientist	new	2
35	1	3.63636	Doubtful	Different climate models often predict vastly different global warming outcomes. - [Field-1]	skeptic	new	2
35	1	3.63636	Doubtful	Emails seized from prominent climate scientists suggest conspiracy and data manipulation. - [Field-1]	skeptic	new	2
36	1	4.45455		Climate change models successfully reproduce global land, air, and ocean temperatures since 1900. - [Field-1]	scientist	old	6
36	1	4.45455		The Earth is expected to warm 18°F (10°C) by the end of the century. - [Field-1]	scientist	old	6
36	1	4.45455		Global sea level has been rising at the same rate for the past 2000 years. - [Field-1]	scientist	old	6
36	1	4.45455		Climate scientists fail to make reliable predictions of weather. - [Field-1]	skeptic	old	6
36	1	4.45455		The hottest years on record globally are 2016 and 2020. - [Field-1]	scientist	new	6
36	1	4.45455		An individual's annual carbon footprint for motor vehicles is two times greater compared to their annual carbon footprint for airplane flights. - [Field-1]	scientist	new	4
36	1	4.45455		Emails seized from prominent climate scientists suggest conspiracy and data manipulation. - [Field-1]	skeptic	new	1
37	1	4.18182		Climate change models successfully reproduce global land, air, and ocean temperatures since 1900. - [Field-1]	scientist	old	3
37	1	4.18182		The Earth is expected to warm 18°F (10°C) by the end of the century. - [Field-1]	scientist	old	4
37	1	4.18182		Global sea level has been rising at the same rate for the past 2000 years. - [Field-1]	skeptic	old	4
37	1	4.18182		Climate scientists fail to make reliable predictions of weather. - [Field-1]	skeptic	old	4
37	1	4.18182		Emails seized from prominent climate scientists suggest conspiracy and data manipulation. - [Field-1]	skeptic	new	4
38	1	4.27273	Concerned	Climate change models successfully reproduce global land, air, and ocean temperatures since 1900. - [Field-1]	scientist	old	5
38	1	4.27273	Concerned	Global sea level has been rising at the same rate for the past 2000 years. - [Field-1]	scientist	old	4
38	1	4.27273	Concerned	Climate scientists fail to make reliable predictions of weather. - [Field-1]	skeptic	old	4
38	1	4.27273	Concerned	The hottest years on record globally are 2016 and 2020. - [Field-1]	scientist	new	5
38	1	4.27273	Concerned	An individual's annual carbon footprint for motor vehicles is two times greater compared to their annual carbon footprint for airplane flights. - [Field-1]	scientist	new	5
38	1	4.27273	Concerned	Different climate models often predict vastly different global warming outcomes. - [Field-1]	scientist	new	5
39	1	3	Doubtful	Climate change models successfully reproduce global land, air, and ocean temperatures since 1900. - [Field-1]	scientist	old	5
39	1	3	Doubtful	The Earth is expected to warm 18°F (10°C) by the end of the century. - [Field-1]	skeptic	old	5
39	1	3	Doubtful	Global sea level has been rising at the same rate for the past 2000 years. - [Field-1]	scientist	old	4
39	1	3	Doubtful	Climate scientists fail to make reliable predictions of weather. - [Field-1]	skeptic	old	4
39	1	3	Doubtful	The hottest years on record globally are 2016 and 2020. - [Field-1]	scientist	new	4
39	1	3	Doubtful	An individual's annual carbon footprint for motor vehicles is two times greater compared to their annual carbon footprint for airplane flights. - [Field-1]	scientist	new	3
39	1	3	Doubtful	Different climate models often predict vastly different global warming outcomes. - [Field-1]	scientist	new	5
39	1	3	Doubtful	Emails seized from prominent climate scientists suggest conspiracy and data manipulation. - [Field-1]	skeptic	new	4
40	1	6.45455	Concerned	Climate change models successfully reproduce global land, air, and ocean temperatures since 1900. - [Field-1]	scientist	old	6
40	1	6.45455	Concerned	The Earth is expected to warm 18°F (10°C) by the end of the century. - [Field-1]	scientist	old	3
40	1	6.45455	Concerned	Global sea level has been rising at the same rate for the past 2000 years. - [Field-1]	skeptic	old	3
40	1	6.45455	Concerned	Climate scientists fail to make reliable predictions of weather. - [Field-1]	skeptic	old	5
40	1	6.45455	Concerned	The hottest years on record globally are 2016 and 2020. - [Field-1]	scientist	new	3
40	1	6.45455	Concerned	An individual's annual carbon footprint for motor vehicles is two times greater compared to their annual carbon footprint for airplane flights. - [Field-1]	scientist	new	3
40	1	6.45455	Concerned	Emails seized from prominent climate scientists suggest conspiracy and data manipulation. - [Field-1]	skeptic	new	2
41	2	5.81818	Cautious	Climate change models successfully reproduce global land, air, and ocean temperatures since 1900. - [Field-1]	scientist	new	3
41	2	5.81818	Cautious	The Earth is expected to warm 18°F (10°C) by the end of the century. - [Field-1]	scientist	new	4
41	2	5.81818	Cautious	Global sea level has been rising at the same rate for the past 2000 years. - [Field-1]	scientist	new	4
41	2	5.81818	Cautious	Climate scientists fail to make reliable predictions of weather. - [Field-1]	skeptic	new	4
41	2	5.81818	Cautious	The hottest years on record globally are 2016 and 2020. - [Field-1]	scientist	old	6
41	2	5.81818	Cautious	An individual's annual carbon footprint for motor vehicles is two times greater compared to their annual carbon footprint for airplane flights. - [Field-1]	scientist	old	1
41	2	5.81818	Cautious	Emails seized from prominent climate scientists suggest conspiracy and data manipulation. - [Field-1]	skeptic	old	3
42	2	4.45455	Concerned	Climate change models successfully reproduce global land, air, and ocean temperatures since 1900. - [Field-1]	scientist	new	6
42	2	4.45455	Concerned	The Earth is expected to warm 18°F (10°C) by the end of the century. - [Field-1]	scientist	new	4
42	2	4.45455	Concerned	Global sea level has been rising at the same rate for the past 2000 years. - [Field-1]	scientist	new	4
42	2	4.45455	Concerned	Climate scientists fail to make reliable predictions of weather. - [Field-1]	skeptic	new	3
42	2	4.45455	Concerned	The hottest years on record globally are 2016 and 2020. - [Field-1]	scientist	old	5
42	2	4.45455	Concerned	An individual's annual carbon footprint for motor vehicles is two times greater compared to their annual carbon footprint for airplane flights. - [Field-1]	scientist	old	5
42	2	4.45455	Concerned	Emails seized from prominent climate scientists suggest conspiracy and data manipulation. - [Field-1]	skeptic	old	4
43	1	6.72727	Alarmed	The Earth is expected to warm 18°F (10°C) by the end of the century. - [Field-1]	scientist	old	6
43	1	6.72727	Alarmed	Global sea level has been rising at the same rate for the past 2000 years. - [Field-1]	skeptic	old	6
43	1	6.72727	Alarmed	Climate scientists fail to make reliable predictions of weather. - [Field-1]	skeptic	old	2
43	1	6.72727	Alarmed	An individual's annual carbon footprint for motor vehicles is two times greater compared to their annual carbon footprint for airplane flights. - [Field-1]	skeptic	new	4
43	1	6.72727	Alarmed	Different climate models often predict vastly different global warming outcomes. - [Field-1]	skeptic	new	5
43	1	6.72727	Alarmed	Emails seized from prominent climate scientists suggest conspiracy and data manipulation. - [Field-1]	skeptic	new	1
44	1	4.36364	Doubtful	Climate change models successfully reproduce global land, air, and ocean temperatures since 1900. - [Field-1]	scientist	old	6
44	1	4.36364	Doubtful	The Earth is expected to warm 18°F (10°C) by the end of the century. - [Field-1]	scientist	old	6
44	1	4.36364	Doubtful	Global sea level has been rising at the same rate for the past 2000 years. - [Field-1]	skeptic	old	6
44	1	4.36364	Doubtful	Climate scientists fail to make reliable predictions of weather. - [Field-1]	skeptic	old	2
44	1	4.36364	Doubtful	Different climate models often predict vastly different global warming outcomes. - [Field-1]	skeptic	new	2
44	1	4.36364	Doubtful	Emails seized from prominent climate scientists suggest conspiracy and data manipulation. - [Field-1]	skeptic	new	1
45	2	6	Concerned	Climate change models successfully reproduce global land, air, and ocean temperatures since 1900. - [Field-1]	scientist	new	4
45	2	6	Concerned	The Earth is expected to warm 18°F (10°C) by the end of the century. - [Field-1]	scientist	new	5
45	2	6	Concerned	Global sea level has been rising at the same rate for the past 2000 years. - [Field-1]	skeptic	new	2
45	2	6	Concerned	Climate scientists fail to make reliable predictions of weather. - [Field-1]	skeptic	new	2
45	2	6	Concerned	The hottest years on record globally are 2016 and 2020. - [Field-1]	scientist	old	4
45	2	6	Concerned	Different climate models often predict vastly different global warming outcomes. - [Field-1]	skeptic	old	3
45	2	6	Concerned	Emails seized from prominent climate scientists suggest conspiracy and data manipulation. - [Field-1]	skeptic	old	1
46	2	6	Concerned	Climate change models successfully reproduce global land, air, and ocean temperatures since 1900. - [Field-1]	scientist	new	3
46	2	6	Concerned	Global sea level has been rising at the same rate for the past 2000 years. - [Field-1]	skeptic	new	2
46	2	6	Concerned	Climate scientists fail to make reliable predictions of weather. - [Field-1]	skeptic	new	1
46	2	6	Concerned	The hottest years on record globally are 2016 and 2020. - [Field-1]	scientist	old	4
46	2	6	Concerned	Emails seized from prominent climate scientists suggest conspiracy and data manipulation. - [Field-1]	skeptic	old	1
47	1	4.27273	Alarmed	Climate change models successfully reproduce global land, air, and ocean temperatures since 1900. - [Field-1]	scientist	old	5
47	1	4.27273	Alarmed	The Earth is expected to warm 18°F (10°C) by the end of the century. - [Field-1]	scientist	old	5
47	1	4.27273	Alarmed	Climate scientists fail to make reliable predictions of weather. - [Field-1]	skeptic	old	4
47	1	4.27273	Alarmed	Different climate models often predict vastly different global warming outcomes. - [Field-1]	skeptic	new	3
47	1	4.27273	Alarmed	Emails seized from prominent climate scientists suggest conspiracy and data manipulation. - [Field-1]	skeptic	new	4
48	1	5.09091	Concerned	Climate change models successfully reproduce global land, air, and ocean temperatures since 1900. - [Field-1]	skeptic	old	1
48	1	5.09091	Concerned	The Earth is expected to warm 18°F (10°C) by the end of the century. - [Field-1]	scientist	old	5
48	1	5.09091	Concerned	Global sea level has been rising at the same rate for the past 2000 years. - [Field-1]	skeptic	old	1
48	1	5.09091	Concerned	Climate scientists fail to make reliable predictions of weather. - [Field-1]	skeptic	old	1
48	1	5.09091	Concerned	The hottest years on record globally are 2016 and 2020. - [Field-1]	scientist	new	4
48	1	5.09091	Concerned	An individual's annual carbon footprint for motor vehicles is two times greater compared to their annual carbon footprint for airplane flights. - [Field-1]	scientist	new	4
48	1	5.09091	Concerned	Emails seized from prominent climate scientists suggest conspiracy and data manipulation. - [Field-1]	skeptic	new	1
49	2	4.45455	Doubtful	Climate change models successfully reproduce global land, air, and ocean temperatures since 1900. - [Field-1]	scientist	new	2
49	2	4.45455	Doubtful	The Earth is expected to warm 18°F (10°C) by the end of the century. - [Field-1]	scientist	new	1
49	2	4.45455	Doubtful	Global sea level has been rising at the same rate for the past 2000 years. - [Field-1]	skeptic	new	3
49	2	4.45455	Doubtful	Climate scientists fail to make reliable predictions of weather. - [Field-1]	skeptic	new	5
49	2	4.45455	Doubtful	The hottest years on record globally are 2016 and 2020. - [Field-1]	scientist	old	3
49	2	4.45455	Doubtful	An individual's annual carbon footprint for motor vehicles is two times greater compared to their annual carbon footprint for airplane flights. - [Field-1]	scientist	old	6
49	2	4.45455	Doubtful	Different climate models often predict vastly different global warming outcomes. - [Field-1]	skeptic	old	6
49	2	4.45455	Doubtful	Emails seized from prominent climate scientists suggest conspiracy and data manipulation. - [Field-1]	skeptic	old	6
50	1	4.18182	Doubtful	Climate change models successfully reproduce global land, air, and ocean temperatures since 1900. - [Field-1]	scientist	old	4
50	1	4.18182	Doubtful	The Earth is expected to warm 18°F (10°C) by the end of the century. - [Field-1]	scientist	old	2
50	1	4.18182	Doubtful	Global sea level has been rising at the same rate for the past 2000 years. - [Field-1]	skeptic	old	5
50	1	4.18182	Doubtful	Climate scientists fail to make reliable predictions of weather. - [Field-1]	skeptic	old	6
50	1	4.18182	Doubtful	The hottest years on record globally are 2016 and 2020. - [Field-1]	scientist	new	4
50	1	4.18182	Doubtful	Different climate models often predict vastly different global warming outcomes. - [Field-1]	skeptic	new	4
50	1	4.18182	Doubtful	Emails seized from prominent climate scientists suggest conspiracy and data manipulation. - [Field-1]	skeptic	new	2
51	2	4.36364	Dismissive	Climate change models successfully reproduce global land, air, and ocean temperatures since 1900. - [Field-1]	scientist	new	3
51	2	4.36364	Dismissive	The Earth is expected to warm 18°F (10°C) by the end of the century. - [Field-1]	skeptic	new	3
51	2	4.36364	Dismissive	Global sea level has been rising at the same rate for the past 2000 years. - [Field-1]	scientist	new	3
51	2	4.36364	Dismissive	Climate scientists fail to make reliable predictions of weather. - [Field-1]	scientist	new	4
51	2	4.36364	Dismissive	The hottest years on record globally are 2016 and 2020. - [Field-1]	scientist	old	4
51	2	4.36364	Dismissive	Emails seized from prominent climate scientists suggest conspiracy and data manipulation. - [Field-1]	skeptic	old	3
52	1	4	Doubtful	Climate change models successfully reproduce global land, air, and ocean temperatures since 1900. - [Field-1]	scientist	old	3
52	1	4	Doubtful	The Earth is expected to warm 18°F (10°C) by the end of the century. - [Field-1]	scientist	old	3
52	1	4	Doubtful	Global sea level has been rising at the same rate for the past 2000 years. - [Field-1]	scientist	old	4
52	1	4	Doubtful	Climate scientists fail to make reliable predictions of weather. - [Field-1]	skeptic	old	4
52	1	4	Doubtful	The hottest years on record globally are 2016 and 2020. - [Field-1]	scientist	new	3
52	1	4	Doubtful	An individual's annual carbon footprint for motor vehicles is two times greater compared to their annual carbon footprint for airplane flights. - [Field-1]	scientist	new	3
52	1	4	Doubtful	Different climate models often predict vastly different global warming outcomes. - [Field-1]	scientist	new	4
52	1	4	Doubtful	Emails seized from prominent climate scientists suggest conspiracy and data manipulation. - [Field-1]	skeptic	new	1
53	2	6.18182	Cautious	Climate change models successfully reproduce global land, air, and ocean temperatures since 1900. - [Field-1]	scientist	new	5
53	2	6.18182	Cautious	Climate scientists fail to make reliable predictions of weather. - [Field-1]	skeptic	new	3
53	2	6.18182	Cautious	The hottest years on record globally are 2016 and 2020. - [Field-1]	scientist	old	6
53	2	6.18182	Cautious	An individual's annual carbon footprint for motor vehicles is two times greater compared to their annual carbon footprint for airplane flights. - [Field-1]	scientist	old	6
53	2	6.18182	Cautious	Different climate models often predict vastly different global warming outcomes. - [Field-1]	skeptic	old	6
53	2	6.18182	Cautious	Emails seized from prominent climate scientists suggest conspiracy and data manipulation. - [Field-1]	skeptic	old	6
54	1	4.90909	Concerned	Climate change models successfully reproduce global land, air, and ocean temperatures since 1900. - [Field-1]	scientist	old	3
54	1	4.90909	Concerned	The Earth is expected to warm 18°F (10°C) by the end of the century. - [Field-1]	scientist	old	5
54	1	4.90909	Concerned	Global sea level has been rising at the same rate for the past 2000 years. - [Field-1]	skeptic	old	2
54	1	4.90909	Concerned	Climate scientists fail to make reliable predictions of weather. - [Field-1]	skeptic	old	2
54	1	4.90909	Concerned	The hottest years on record globally are 2016 and 2020. - [Field-1]	scientist	new	6
54	1	4.90909	Concerned	An individual's annual carbon footprint for motor vehicles is two times greater compared to their annual carbon footprint for airplane flights. - [Field-1]	scientist	new	5
54	1	4.90909	Concerned	Different climate models often predict vastly different global warming outcomes. - [Field-1]	scientist	new	5
54	1	4.90909	Concerned	Emails seized from prominent climate scientists suggest conspiracy and data manipulation. - [Field-1]	skeptic	new	1
55	2	6.63636	Concerned	Climate change models successfully reproduce global land, air, and ocean temperatures since 1900. - [Field-1]	scientist	new	3
55	2	6.63636	Concerned	The Earth is expected to warm 18°F (10°C) by the end of the century. - [Field-1]	scientist	new	4
55	2	6.63636	Concerned	Global sea level has been rising at the same rate for the past 2000 years. - [Field-1]	skeptic	new	3
55	2	6.63636	Concerned	Climate scientists fail to make reliable predictions of weather. - [Field-1]	skeptic	new	4
55	2	6.63636	Concerned	The hottest years on record globally are 2016 and 2020. - [Field-1]	scientist	old	6
55	2	6.63636	Concerned	Emails seized from prominent climate scientists suggest conspiracy and data manipulation. - [Field-1]	skeptic	old	6
56	1	5.90909		Climate change models successfully reproduce global land, air, and ocean temperatures since 1900. - [Field-1]	scientist	old	5
56	1	5.90909		The Earth is expected to warm 18°F (10°C) by the end of the century. - [Field-1]	scientist	old	6
56	1	5.90909		Global sea level has been rising at the same rate for the past 2000 years. - [Field-1]	scientist	old	4
56	1	5.90909		Climate scientists fail to make reliable predictions of weather. - [Field-1]	skeptic	old	4
56	1	5.90909		The hottest years on record globally are 2016 and 2020. - [Field-1]	scientist	new	3
56	1	5.90909		An individual's annual carbon footprint for motor vehicles is two times greater compared to their annual carbon footprint for airplane flights. - [Field-1]	scientist	new	3
56	1	5.90909		Different climate models often predict vastly different global warming outcomes. - [Field-1]	skeptic	new	5
56	1	5.90909		Emails seized from prominent climate scientists suggest conspiracy and data manipulation. - [Field-1]	skeptic	new	1
57	1	6.18182	Dismissive	Climate change models successfully reproduce global land, air, and ocean temperatures since 1900. - [Field-1]	scientist	old	1
57	1	6.18182	Dismissive	The Earth is expected to warm 18°F (10°C) by the end of the century. - [Field-1]	scientist	old	6
57	1	6.18182	Dismissive	Global sea level has been rising at the same rate for the past 2000 years. - [Field-1]	scientist	old	6
57	1	6.18182	Dismissive	Climate scientists fail to make reliable predictions of weather. - [Field-1]	scientist	old	6
57	1	6.18182	Dismissive	The hottest years on record globally are 2016 and 2020. - [Field-1]	scientist	new	6
57	1	6.18182	Dismissive	An individual's annual carbon footprint for motor vehicles is two times greater compared to their annual carbon footprint for airplane flights. - [Field-1]	scientist	new	1
57	1	6.18182	Dismissive	Different climate models often predict vastly different global warming outcomes. - [Field-1]	scientist	new	6
57	1	6.18182	Dismissive	Emails seized from prominent climate scientists suggest conspiracy and data manipulation. - [Field-1]	skeptic	new	6
58	1	5.63636	Concerned	Climate change models successfully reproduce global land, air, and ocean temperatures since 1900. - [Field-1]	scientist	old	3
58	1	5.63636	Concerned	Global sea level has been rising at the same rate for the past 2000 years. - [Field-1]	skeptic	old	3
58	1	5.63636	Concerned	Climate scientists fail to make reliable predictions of weather. - [Field-1]	skeptic	old	3
58	1	5.63636	Concerned	The hottest years on record globally are 2016 and 2020. - [Field-1]	scientist	new	6
58	1	5.63636	Concerned	Emails seized from prominent climate scientists suggest conspiracy and data manipulation. - [Field-1]	skeptic	new	3
59	2	4.90909	Cautious	Climate change models successfully reproduce global land, air, and ocean temperatures since 1900. - [Field-1]	scientist	new	3
59	2	4.90909	Cautious	The Earth is expected to warm 18°F (10°C) by the end of the century. - [Field-1]	scientist	new	4
59	2	4.90909	Cautious	Climate scientists fail to make reliable predictions of weather. - [Field-1]	skeptic	new	4
59	2	4.90909	Cautious	The hottest years on record globally are 2016 and 2020. - [Field-1]	scientist	old	5
59	2	4.90909	Cautious	Different climate models often predict vastly different global warming outcomes. - [Field-1]	skeptic	old	4
59	2	4.90909	Cautious	Emails seized from prominent climate scientists suggest conspiracy and data manipulation. - [Field-1]	skeptic	old	3
60	2	5.72727	Concerned	Climate change models successfully reproduce global land, air, and ocean temperatures since 1900. - [Field-1]	scientist	new	5
60	2	5.72727	Concerned	The Earth is expected to warm 18°F (10°C) by the end of the century. - [Field-1]	scientist	new	4
60	2	5.72727	Concerned	Global sea level has been rising at the same rate for the past 2000 years. - [Field-1]	skeptic	new	4
60	2	5.72727	Concerned	Climate scientists fail to make reliable predictions of weather. - [Field-1]	skeptic	new	2
60	2	5.72727	Concerned	The hottest years on record globally are 2016 and 2020. - [Field-1]	scientist	old	3
60	2	5.72727	Concerned	An individual's annual carbon footprint for motor vehicles is two times greater compared to their annual carbon footprint for airplane flights. - [Field-1]	skeptic	old	5
60	2	5.72727	Concerned	Different climate models often predict vastly different global warming outcomes. - [Field-1]	skeptic	old	4
60	2	5.72727	Concerned	Emails seized from prominent climate scientists suggest conspiracy and data manipulation. - [Field-1]	skeptic	old	4
61	2	5.72727	Cautious	Climate change models successfully reproduce global land, air, and ocean temperatures since 1900. - [Field-1]	scientist	new	6
61	2	5.72727	Cautious	The Earth is expected to warm 18°F (10°C) by the end of the century. - [Field-1]	scientist	new	1
61	2	5.72727	Cautious	Global sea level has been rising at the same rate for the past 2000 years. - [Field-1]	scientist	new	6
61	2	5.72727	Cautious	Climate scientists fail to make reliable predictions of weather. - [Field-1]	scientist	new	6
61	2	5.72727	Cautious	The hottest years on record globally are 2016 and 2020. - [Field-1]	scientist	old	6
61	2	5.72727	Cautious	An individual's annual carbon footprint for motor vehicles is two times greater compared to their annual carbon footprint for airplane flights. - [Field-1]	scientist	old	6
61	2	5.72727	Cautious	Different climate models often predict vastly different global warming outcomes. - [Field-1]	scientist	old	5
61	2	5.72727	Cautious	Emails seized from prominent climate scientists suggest conspiracy and data manipulation. - [Field-1]	skeptic	old	6
62	2	4.81818	Concerned	Climate change models successfully reproduce global land, air, and ocean temperatures since 1900. - [Field-1]	scientist	new	4
62	2	4.81818	Concerned	The Earth is expected to warm 18°F (10°C) by the end of the century. - [Field-1]	scientist	new	4
62	2	4.81818	Concerned	Global sea level has been rising at the same rate for the past 2000 years. - [Field-1]	skeptic	new	3
62	2	4.81818	Concerned	Climate scientists fail to make reliable predictions of weather. - [Field-1]	skeptic	new	3
62	2	4.81818	Concerned	The hottest years on record globally are 2016 and 2020. - [Field-1]	scientist	old	5
62	2	4.81818	Concerned	Emails seized from prominent climate scientists suggest conspiracy and data manipulation. - [Field-1]	skeptic	old	1
63	2	4	Cautious	Climate change models successfully reproduce global land, air, and ocean temperatures since 1900. - [Field-1]	scientist	new	4
63	2	4	Cautious	Climate scientists fail to make reliable predictions of weather. - [Field-1]	skeptic	new	3
63	2	4	Cautious	The hottest years on record globally are 2016 and 2020. - [Field-1]	scientist	old	6
63	2	4	Cautious	An individual's annual carbon footprint for motor vehicles is two times greater compared to their annual carbon footprint for airplane flights. - [Field-1]	scientist	old	3
63	2	4	Cautious	Emails seized from prominent climate scientists suggest conspiracy and data manipulation. - [Field-1]	skeptic	old	3
64	2	7	Concerned	Climate change models successfully reproduce global land, air, and ocean temperatures since 1900. - [Field-1]	scientist	new	6
64	2	7	Concerned	The Earth is expected to warm 18°F (10°C) by the end of the century. - [Field-1]	scientist	new	4
64	2	7	Concerned	Global sea level has been rising at the same rate for the past 2000 years. - [Field-1]	scientist	new	4
64	2	7	Concerned	Climate scientists fail to make reliable predictions of weather. - [Field-1]	skeptic	new	1
64	2	7	Concerned	The hottest years on record globally are 2016 and 2020. - [Field-1]	scientist	old	6
64	2	7	Concerned	An individual's annual carbon footprint for motor vehicles is two times greater compared to their annual carbon footprint for airplane flights. - [Field-1]	scientist	old	6
64	2	7	Concerned	Different climate models often predict vastly different global warming outcomes. - [Field-1]	scientist	old	6
64	2	7	Concerned	Emails seized from prominent climate scientists suggest conspiracy and data manipulation. - [Field-1]	skeptic	old	6
65	2	5.45455	Cautious	Climate change models successfully reproduce global land, air, and ocean temperatures since 1900. - [Field-1]	scientist	new	3
65	2	5.45455	Cautious	The Earth is expected to warm 18°F (10°C) by the end of the century. - [Field-1]	scientist	new	4
65	2	5.45455	Cautious	Global sea level has been rising at the same rate for the past 2000 years. - [Field-1]	skeptic	new	4
65	2	5.45455	Cautious	Climate scientists fail to make reliable predictions of weather. - [Field-1]	skeptic	new	4
65	2	5.45455	Cautious	The hottest years on record globally are 2016 and 2020. - [Field-1]	scientist	old	4
65	2	5.45455	Cautious	Different climate models often predict vastly different global warming outcomes. - [Field-1]	skeptic	old	5
65	2	5.45455	Cautious	Emails seized from prominent climate scientists suggest conspiracy and data manipulation. - [Field-1]	skeptic	old	2
66	1	4.18182		The Earth is expected to warm 18°F (10°C) by the end of the century. - [Field-1]	scientist	old	3
66	1	4.18182		Global sea level has been rising at the same rate for the past 2000 years. - [Field-1]	scientist	old	3
66	1	4.18182		The hottest years on record globally are 2016 and 2020. - [Field-1]	scientist	new	3
66	1	4.18182		Different climate models often predict vastly different global warming outcomes. - [Field-1]	skeptic	new	4
66	1	4.18182		Emails seized from prominent climate scientists suggest conspiracy and data manipulation. - [Field-1]	skeptic	new	3
67	2	6.27273	Concerned	Climate change models successfully reproduce global land, air, and ocean temperatures since 1900. - [Field-1]	scientist	new	4
67	2	6.27273	Concerned	The Earth is expected to warm 18°F (10°C) by the end of the century. - [Field-1]	scientist	new	4
67	2	6.27273	Concerned	Global sea level has been rising at the same rate for the past 2000 years. - [Field-1]	skeptic	new	4
67	2	6.27273	Concerned	An individual's annual carbon footprint for motor vehicles is two times greater compared to their annual carbon footprint for airplane flights. - [Field-1]	scientist	old	6
67	2	6.27273	Concerned	Different climate models often predict vastly different global warming outcomes. - [Field-1]	skeptic	old	5
67	2	6.27273	Concerned	Emails seized from prominent climate scientists suggest conspiracy and data manipulation. - [Field-1]	skeptic	old	2
68	1	4.81818	Concerned	Climate change models successfully reproduce global land, air, and ocean temperatures since 1900. - [Field-1]	scientist	old	5
68	1	4.81818	Concerned	The Earth is expected to warm 18°F (10°C) by the end of the century. - [Field-1]	scientist	old	6
68	1	4.81818	Concerned	Global sea level has been rising at the same rate for the past 2000 years. - [Field-1]	scientist	old	6
68	1	4.81818	Concerned	Climate scientists fail to make reliable predictions of weather. - [Field-1]	skeptic	old	2
68	1	4.81818	Concerned	The hottest years on record globally are 2016 and 2020. - [Field-1]	scientist	new	4
68	1	4.81818	Concerned	An individual's annual carbon footprint for motor vehicles is two times greater compared to their annual carbon footprint for airplane flights. - [Field-1]	skeptic	new	3
68	1	4.81818	Concerned	Different climate models often predict vastly different global warming outcomes. - [Field-1]	skeptic	new	4
68	1	4.81818	Concerned	Emails seized from prominent climate scientists suggest conspiracy and data manipulation. - [Field-1]	skeptic	new	3
69	1	6.18182	Concerned	Climate change models successfully reproduce global land, air, and ocean temperatures since 1900. - [Field-1]	scientist	old	6
69	1	6.18182	Concerned	The Earth is expected to warm 18°F (10°C) by the end of the century. - [Field-1]	scientist	old	6
69	1	6.18182	Concerned	Global sea level has been rising at the same rate for the past 2000 years. - [Field-1]	scientist	old	6
69	1	6.18182	Concerned	The hottest years on record globally are 2016 and 2020. - [Field-1]	scientist	new	5
69	1	6.18182	Concerned	An individual's annual carbon footprint for motor vehicles is two times greater compared to their annual carbon footprint for airplane flights. - [Field-1]	scientist	new	4
69	1	6.18182	Concerned	Different climate models often predict vastly different global warming outcomes. - [Field-1]	skeptic	new	4
69	1	6.18182	Concerned	Emails seized from prominent climate scientists suggest conspiracy and data manipulation. - [Field-1]	skeptic	new	2
70	2	5.54545	Cautious	Climate change models successfully reproduce global land, air, and ocean temperatures since 1900. - [Field-1]	scientist	new	5
70	2	5.54545	Cautious	The Earth is expected to warm 18°F (10°C) by the end of the century. - [Field-1]	scientist	new	3
70	2	5.54545	Cautious	Climate scientists fail to make reliable predictions of weather. - [Field-1]	skeptic	new	3
70	2	5.54545	Cautious	The hottest years on record globally are 2016 and 2020. - [Field-1]	scientist	old	4
70	2	5.54545	Cautious	An individual's annual carbon footprint for motor vehicles is two times greater compared to their annual carbon footprint for airplane flights. - [Field-1]	scientist	old	5
70	2	5.54545	Cautious	Emails seized from prominent climate scientists suggest conspiracy and data manipulation. - [Field-1]	skeptic	old	2
71	2	4.27273	Dismissive	Climate change models successfully reproduce global land, air, and ocean temperatures since 1900. - [Field-1]	scientist	new	2
71	2	4.27273	Dismissive	The Earth is expected to warm 18°F (10°C) by the end of the century. - [Field-1]	scientist	new	1
71	2	4.27273	Dismissive	Global sea level has been rising at the same rate for the past 2000 years. - [Field-1]	skeptic	new	3
71	2	4.27273	Dismissive	Climate scientists fail to make reliable predictions of weather. - [Field-1]	skeptic	new	5
71	2	4.27273	Dismissive	The hottest years on record globally are 2016 and 2020. - [Field-1]	scientist	old	6
71	2	4.27273	Dismissive	An individual's annual carbon footprint for motor vehicles is two times greater compared to their annual carbon footprint for airplane flights. - [Field-1]	scientist	old	6
71	2	4.27273	Dismissive	Emails seized from prominent climate scientists suggest conspiracy and data manipulation. - [Field-1]	skeptic	old	5
72	2	3.27273	Dismissive	The Earth is expected to warm 18°F (10°C) by the end of the century. - [Field-1]	scientist	new	4
72	2	3.27273	Dismissive	Global sea level has been rising at the same rate for the past 2000 years. - [Field-1]	skeptic	new	4
72	2	3.27273	Dismissive	Climate scientists fail to make reliable predictions of weather. - [Field-1]	skeptic	new	5
72	2	3.27273	Dismissive	Different climate models often predict vastly different global warming outcomes. - [Field-1]	skeptic	old	6
72	2	3.27273	Dismissive	Emails seized from prominent climate scientists suggest conspiracy and data manipulation. - [Field-1]	skeptic	old	5
73	1	6.81818	Alarmed	Climate change models successfully reproduce global land, air, and ocean temperatures since 1900. - [Field-1]	scientist	old	4
73	1	6.81818	Alarmed	The Earth is expected to warm 18°F (10°C) by the end of the century. - [Field-1]	scientist	old	4
73	1	6.81818	Alarmed	Global sea level has been rising at the same rate for the past 2000 years. - [Field-1]	skeptic	old	2
73	1	6.81818	Alarmed	Climate scientists fail to make reliable predictions of weather. - [Field-1]	skeptic	old	3
73	1	6.81818	Alarmed	The hottest years on record globally are 2016 and 2020. - [Field-1]	scientist	new	4
73	1	6.81818	Alarmed	Different climate models often predict vastly different global warming outcomes. - [Field-1]	skeptic	new	4
73	1	6.81818	Alarmed	Emails seized from prominent climate scientists suggest conspiracy and data manipulation. - [Field-1]	skeptic	new	1
74	1	3	Cautious	The Earth is expected to warm 18°F (10°C) by the end of the century. - [Field-1]	scientist	old	5
74	1	3	Cautious	Climate scientists fail to make reliable predictions of weather. - [Field-1]	skeptic	old	3
74	1	3	Cautious	An individual's annual carbon footprint for motor vehicles is two times greater compared to their annual carbon footprint for airplane flights. - [Field-1]	scientist	new	4
74	1	3	Cautious	Emails seized from prominent climate scientists suggest conspiracy and data manipulation. - [Field-1]	skeptic	new	2
75	1	5.27273	Concerned	Climate change models successfully reproduce global land, air, and ocean temperatures since 1900. - [Field-1]	scientist	old	4
75	1	5.27273	Concerned	The Earth is expected to warm 18°F (10°C) by the end of the century. - [Field-1]	scientist	old	6
75	1	5.27273	Concerned	Global sea level has been rising at the same rate for the past 2000 years. - [Field-1]	scientist	old	6
75	1	5.27273	Concerned	Climate scientists fail to make reliable predictions of weather. - [Field-1]	skeptic	old	6
75	1	5.27273	Concerned	Different climate models often predict vastly different global warming outcomes. - [Field-1]	skeptic	new	5
75	1	5.27273	Concerned	Emails seized from prominent climate scientists suggest conspiracy and data manipulation. - [Field-1]	skeptic	new	3
76	2	4.45455	Doubtful	Climate change models successfully reproduce global land, air, and ocean temperatures since 1900. - [Field-1]	scientist	new	2
76	2	4.45455	Doubtful	The Earth is expected to warm 18°F (10°C) by the end of the century. - [Field-1]	scientist	new	3
76	2	4.45455	Doubtful	Global sea level has been rising at the same rate for the past 2000 years. - [Field-1]	skeptic	new	3
76	2	4.45455	Doubtful	Climate scientists fail to make reliable predictions of weather. - [Field-1]	skeptic	new	4
76	2	4.45455	Doubtful	The hottest years on record globally are 2016 and 2020. - [Field-1]	scientist	old	5
76	2	4.45455	Doubtful	An individual's annual carbon footprint for motor vehicles is two times greater compared to their annual carbon footprint for airplane flights. - [Field-1]	scientist	old	5
76	2	4.45455	Doubtful	Different climate models often predict vastly different global warming outcomes. - [Field-1]	skeptic	old	6
76	2	4.45455	Doubtful	Emails seized from prominent climate scientists suggest conspiracy and data manipulation. - [Field-1]	skeptic	old	4
77	2	3.63636	Cautious	Climate change models successfully reproduce global land, air, and ocean temperatures since 1900. - [Field-1]	scientist	new	4
77	2	3.63636	Cautious	The Earth is expected to warm 18°F (10°C) by the end of the century. - [Field-1]	scientist	new	3
77	2	3.63636	Cautious	Global sea level has been rising at the same rate for the past 2000 years. - [Field-1]	scientist	new	1
77	2	3.63636	Cautious	Climate scientists fail to make reliable predictions of weather. - [Field-1]	skeptic	new	5
77	2	3.63636	Cautious	The hottest years on record globally are 2016 and 2020. - [Field-1]	scientist	old	6
77	2	3.63636	Cautious	Different climate models often predict vastly different global warming outcomes. - [Field-1]	skeptic	old	4
77	2	3.63636	Cautious	Emails seized from prominent climate scientists suggest conspiracy and data manipulation. - [Field-1]	skeptic	old	6
78	2	4.90909	Doubtful	Climate change models successfully reproduce global land, air, and ocean temperatures since 1900. - [Field-1]	scientist	new	2
78	2	4.90909	Doubtful	The Earth is expected to warm 18°F (10°C) by the end of the century. - [Field-1]	skeptic	new	2
78	2	4.90909	Doubtful	Global sea level has been rising at the same rate for the past 2000 years. - [Field-1]	scientist	new	1
78	2	4.90909	Doubtful	Climate scientists fail to make reliable predictions of weather. - [Field-1]	skeptic	new	5
78	2	4.90909	Doubtful	The hottest years on record globally are 2016 and 2020. - [Field-1]	scientist	old	6
78	2	4.90909	Doubtful	An individual's annual carbon footprint for motor vehicles is two times greater compared to their annual carbon footprint for airplane flights. - [Field-1]	scientist	old	6
78	2	4.90909	Doubtful	Different climate models often predict vastly different global warming outcomes. - [Field-1]	scientist	old	6
78	2	4.90909	Doubtful	Emails seized from prominent climate scientists suggest conspiracy and data manipulation. - [Field-1]	skeptic	old	6
79	1	5.72727	Cautious	Climate change models successfully reproduce global land, air, and ocean temperatures since 1900. - [Field-1]	scientist	old	4
79	1	5.72727	Cautious	Global sea level has been rising at the same rate for the past 2000 years. - [Field-1]	skeptic	old	2
79	1	5.72727	Cautious	Climate scientists fail to make reliable predictions of weather. - [Field-1]	skeptic	old	1
79	1	5.72727	Cautious	The hottest years on record globally are 2016 and 2020. - [Field-1]	scientist	new	4
79	1	5.72727	Cautious	Different climate models often predict vastly different global warming outcomes. - [Field-1]	scientist	new	5
79	1	5.72727	Cautious	Emails seized from prominent climate scientists suggest conspiracy and data manipulation. - [Field-1]	skeptic	new	2
80	2	6.54545	Alarmed	Climate change models successfully reproduce global land, air, and ocean temperatures since 1900. - [Field-1]	scientist	new	4
80	2	6.54545	Alarmed	The Earth is expected to warm 18°F (10°C) by the end of the century. - [Field-1]	scientist	new	4
80	2	6.54545	Alarmed	Global sea level has been rising at the same rate for the past 2000 years. - [Field-1]	skeptic	new	2
80	2	6.54545	Alarmed	Climate scientists fail to make reliable predictions of weather. - [Field-1]	skeptic	new	2
80	2	6.54545	Alarmed	Different climate models often predict vastly different global warming outcomes. - [Field-1]	skeptic	old	5
80	2	6.54545	Alarmed	Emails seized from prominent climate scientists suggest conspiracy and data manipulation. - [Field-1]	skeptic	old	2
81	1	4.18182	Cautious	Climate change models successfully reproduce global land, air, and ocean temperatures since 1900. - [Field-1]	scientist	old	2
81	1	4.18182	Cautious	The Earth is expected to warm 18°F (10°C) by the end of the century. - [Field-1]	scientist	old	4
81	1	4.18182	Cautious	Global sea level has been rising at the same rate for the past 2000 years. - [Field-1]	scientist	old	2
81	1	4.18182	Cautious	Climate scientists fail to make reliable predictions of weather. - [Field-1]	skeptic	old	5
81	1	4.18182	Cautious	The hottest years on record globally are 2016 and 2020. - [Field-1]	scientist	new	2
81	1	4.18182	Cautious	Different climate models often predict vastly different global warming outcomes. - [Field-1]	skeptic	new	4
81	1	4.18182	Cautious	Emails seized from prominent climate scientists suggest conspiracy and data manipulation. - [Field-1]	skeptic	new	3
82	2	5.54545	Concerned	Climate change models successfully reproduce global land, air, and ocean temperatures since 1900. - [Field-1]	scientist	new	5
82	2	5.54545	Concerned	The Earth is expected to warm 18°F (10°C) by the end of the century. - [Field-1]	scientist	new	5
82	2	5.54545	Concerned	Global sea level has been rising at the same rate for the past 2000 years. - [Field-1]	scientist	new	5
82	2	5.54545	Concerned	Climate scientists fail to make reliable predictions of weather. - [Field-1]	skeptic	new	4
82	2	5.54545	Concerned	The hottest years on record globally are 2016 and 2020. - [Field-1]	scientist	old	6
82	2	5.54545	Concerned	An individual's annual carbon footprint for motor vehicles is two times greater compared to their annual carbon footprint for airplane flights. - [Field-1]	scientist	old	4
82	2	5.54545	Concerned	Emails seized from prominent climate scientists suggest conspiracy and data manipulation. - [Field-1]	skeptic	old	5
83	2	7	Alarmed	Climate change models successfully reproduce global land, air, and ocean temperatures since 1900. - [Field-1]	scientist	new	4
83	2	7	Alarmed	The Earth is expected to warm 18°F (10°C) by the end of the century. - [Field-1]	scientist	new	6
83	2	7	Alarmed	Global sea level has been rising at the same rate for the past 2000 years. - [Field-1]	skeptic	new	1
83	2	7	Alarmed	Climate scientists fail to make reliable predictions of weather. - [Field-1]	skeptic	new	1
83	2	7	Alarmed	The hottest years on record globally are 2016 and 2020. - [Field-1]	scientist	old	6
83	2	7	Alarmed	An individual's annual carbon footprint for motor vehicles is two times greater compared to their annual carbon footprint for airplane flights. - [Field-1]	scientist	old	1
83	2	7	Alarmed	Different climate models often predict vastly different global warming outcomes. - [Field-1]	skeptic	old	6
83	2	7	Alarmed	Emails seized from prominent climate scientists suggest conspiracy and data manipulation. - [Field-1]	skeptic	old	1
84	2	5.63636	Concerned	Climate change models successfully reproduce global land, air, and ocean temperatures since 1900. - [Field-1]	scientist	new	5
84	2	5.63636	Concerned	The Earth is expected to warm 18°F (10°C) by the end of the century. - [Field-1]	scientist	new	2
84	2	5.63636	Concerned	Global sea level has been rising at the same rate for the past 2000 years. - [Field-1]	skeptic	new	3
84	2	5.63636	Concerned	Climate scientists fail to make reliable predictions of weather. - [Field-1]	skeptic	new	2
84	2	5.63636	Concerned	The hottest years on record globally are 2016 and 2020. - [Field-1]	scientist	old	5
84	2	5.63636	Concerned	An individual's annual carbon footprint for motor vehicles is two times greater compared to their annual carbon footprint for airplane flights. - [Field-1]	scientist	old	4
84	2	5.63636	Concerned	Different climate models often predict vastly different global warming outcomes. - [Field-1]	skeptic	old	5
84	2	5.63636	Concerned	Emails seized from prominent climate scientists suggest conspiracy and data manipulation. - [Field-1]	skeptic	old	2
85	1	6.90909	Alarmed	Climate change models successfully reproduce global land, air, and ocean temperatures since 1900. - [Field-1]	scientist	old	6
85	1	6.90909	Alarmed	The Earth is expected to warm 18°F (10°C) by the end of the century. - [Field-1]	scientist	old	6
85	1	6.90909	Alarmed	Global sea level has been rising at the same rate for the past 2000 years. - [Field-1]	skeptic	old	4
85	1	6.90909	Alarmed	Climate scientists fail to make reliable predictions of weather. - [Field-1]	skeptic	old	6
85	1	6.90909	Alarmed	The hottest years on record globally are 2016 and 2020. - [Field-1]	skeptic	new	1
85	1	6.90909	Alarmed	An individual's annual carbon footprint for motor vehicles is two times greater compared to their annual carbon footprint for airplane flights. - [Field-1]	scientist	new	6
85	1	6.90909	Alarmed	Different climate models often predict vastly different global warming outcomes. - [Field-1]	skeptic	new	5
85	1	6.90909	Alarmed	Emails seized from prominent climate scientists suggest conspiracy and data manipulation. - [Field-1]	skeptic	new	1
86	1	5.18182	Alarmed	Climate change models successfully reproduce global land, air, and ocean temperatures since 1900. - [Field-1]	scientist	old	4
86	1	5.18182	Alarmed	The Earth is expected to warm 18°F (10°C) by the end of the century. - [Field-1]	scientist	old	4
86	1	5.18182	Alarmed	Global sea level has been rising at the same rate for the past 2000 years. - [Field-1]	skeptic	old	1
86	1	5.18182	Alarmed	Climate scientists fail to make reliable predictions of weather. - [Field-1]	skeptic	old	2
86	1	5.18182	Alarmed	The hottest years on record globally are 2016 and 2020. - [Field-1]	scientist	new	5
86	1	5.18182	Alarmed	An individual's annual carbon footprint for motor vehicles is two times greater compared to their annual carbon footprint for airplane flights. - [Field-1]	scientist	new	3
86	1	5.18182	Alarmed	Different climate models often predict vastly different global warming outcomes. - [Field-1]	skeptic	new	5
86	1	5.18182	Alarmed	Emails seized from prominent climate scientists suggest conspiracy and data manipulation. - [Field-1]	skeptic	new	1
87	2	5.63636	Concerned	Climate change models successfully reproduce global land, air, and ocean temperatures since 1900. - [Field-1]	scientist	new	5
87	2	5.63636	Concerned	The Earth is expected to warm 18°F (10°C) by the end of the century. - [Field-1]	scientist	new	5
87	2	5.63636	Concerned	Global sea level has been rising at the same rate for the past 2000 years. - [Field-1]	skeptic	new	1
87	2	5.63636	Concerned	Climate scientists fail to make reliable predictions of weather. - [Field-1]	skeptic	new	2
87	2	5.63636	Concerned	The hottest years on record globally are 2016 and 2020. - [Field-1]	scientist	old	5
87	2	5.63636	Concerned	An individual's annual carbon footprint for motor vehicles is two times greater compared to their annual carbon footprint for airplane flights. - [Field-1]	scientist	old	5
87	2	5.63636	Concerned	Different climate models often predict vastly different global warming outcomes. - [Field-1]	skeptic	old	2
87	2	5.63636	Concerned	Emails seized from prominent climate scientists suggest conspiracy and data manipulation. - [Field-1]	skeptic	old	1
88	1	5.72727	Concerned	Climate change models successfully reproduce global land, air, and ocean temperatures since 1900. - [Field-1]	scientist	old	5
88	1	5.72727	Concerned	The Earth is expected to warm 18°F (10°C) by the end of the century. - [Field-1]	scientist	old	5
88	1	5.72727	Concerned	Global sea level has been rising at the same rate for the past 2000 years. - [Field-1]	skeptic	old	5
88	1	5.72727	Concerned	Climate scientists fail to make reliable predictions of weather. - [Field-1]	skeptic	old	2
88	1	5.72727	Concerned	The hottest years on record globally are 2016 and 2020. - [Field-1]	scientist	new	5
88	1	5.72727	Concerned	An individual's annual carbon footprint for motor vehicles is two times greater compared to their annual carbon footprint for airplane flights. - [Field-1]	scientist	new	3
88	1	5.72727	Concerned	Different climate models often predict vastly different global warming outcomes. - [Field-1]	scientist	new	5
88	1	5.72727	Concerned	Emails seized from prominent climate scientists suggest conspiracy and data manipulation. - [Field-1]	skeptic	new	5
89	2	5	Alarmed	Climate change models successfully reproduce global land, air, and ocean temperatures since 1900. - [Field-1]	skeptic	new	2
89	2	5	Alarmed	Global sea level has been rising at the same rate for the past 2000 years. - [Field-1]	scientist	new	5
89	2	5	Alarmed	Climate scientists fail to make reliable predictions of weather. - [Field-1]	scientist	new	1
89	2	5	Alarmed	The hottest years on record globally are 2016 and 2020. - [Field-1]	scientist	old	6
89	2	5	Alarmed	An individual's annual carbon footprint for motor vehicles is two times greater compared to their annual carbon footprint for airplane flights. - [Field-1]	skeptic	old	2
89	2	5	Alarmed	Different climate models often predict vastly different global warming outcomes. - [Field-1]	skeptic	old	6
89	2	5	Alarmed	Emails seized from prominent climate scientists suggest conspiracy and data manipulation. - [Field-1]	scientist	old	6
90	1	6.54545	Alarmed	Climate change models successfully reproduce global land, air, and ocean temperatures since 1900. - [Field-1]	scientist	old	6
90	1	6.54545	Alarmed	The Earth is expected to warm 18°F (10°C) by the end of the century. - [Field-1]	scientist	old	6
90	1	6.54545	Alarmed	Global sea level has been rising at the same rate for the past 2000 years. - [Field-1]	skeptic	old	6
90	1	6.54545	Alarmed	Climate scientists fail to make reliable predictions of weather. - [Field-1]	skeptic	old	1
90	1	6.54545	Alarmed	The hottest years on record globally are 2016 and 2020. - [Field-1]	scientist	new	6
90	1	6.54545	Alarmed	An individual's annual carbon footprint for motor vehicles is two times greater compared to their annual carbon footprint for airplane flights. - [Field-1]	skeptic	new	6
90	1	6.54545	Alarmed	Different climate models often predict vastly different global warming outcomes. - [Field-1]	skeptic	new	1
90	1	6.54545	Alarmed	Emails seized from prominent climate scientists suggest conspiracy and data manipulation. - [Field-1]	skeptic	new	1
91	1	7	Alarmed	Climate change models successfully reproduce global land, air, and ocean temperatures since 1900. - [Field-1]	scientist	old	5
91	1	7	Alarmed	The Earth is expected to warm 18°F (10°C) by the end of the century. - [Field-1]	scientist	old	5
91	1	7	Alarmed	Global sea level has been rising at the same rate for the past 2000 years. - [Field-1]	scientist	old	5
91	1	7	Alarmed	Climate scientists fail to make reliable predictions of weather. - [Field-1]	skeptic	old	1
91	1	7	Alarmed	An individual's annual carbon footprint for motor vehicles is two times greater compared to their annual carbon footprint for airplane flights. - [Field-1]	scientist	new	4
91	1	7	Alarmed	Different climate models often predict vastly different global warming outcomes. - [Field-1]	scientist	new	4
91	1	7	Alarmed	Emails seized from prominent climate scientists suggest conspiracy and data manipulation. - [Field-1]	skeptic	new	2
92	2	5	Concerned	Climate change models successfully reproduce global land, air, and ocean temperatures since 1900. - [Field-1]	scientist	new	4
92	2	5	Concerned	The Earth is expected to warm 18°F (10°C) by the end of the century. - [Field-1]	scientist	new	5
92	2	5	Concerned	Global sea level has been rising at the same rate for the past 2000 years. - [Field-1]	skeptic	new	2
92	2	5	Concerned	Climate scientists fail to make reliable predictions of weather. - [Field-1]	skeptic	new	2
92	2	5	Concerned	The hottest years on record globally are 2016 and 2020. - [Field-1]	scientist	old	4
92	2	5	Concerned	An individual's annual carbon footprint for motor vehicles is two times greater compared to their annual carbon footprint for airplane flights. - [Field-1]	scientist	old	6
92	2	5	Concerned	Different climate models often predict vastly different global warming outcomes. - [Field-1]	skeptic	old	4
92	2	5	Concerned	Emails seized from prominent climate scientists suggest conspiracy and data manipulation. - [Field-1]	skeptic	old	2
93	2	4	Cautious	The Earth is expected to warm 18°F (10°C) by the end of the century. - [Field-1]	scientist	new	3
93	2	4	Cautious	Global sea level has been rising at the same rate for the past 2000 years. - [Field-1]	skeptic	new	3
93	2	4	Cautious	The hottest years on record globally are 2016 and 2020. - [Field-1]	scientist	old	5
93	2	4	Cautious	An individual's annual carbon footprint for motor vehicles is two times greater compared to their annual carbon footprint for airplane flights. - [Field-1]	scientist	old	4
93	2	4	Cautious	Different climate models often predict vastly different global warming outcomes. - [Field-1]	skeptic	old	4
93	2	4	Cautious	Emails seized from prominent climate scientists suggest conspiracy and data manipulation. - [Field-1]	skeptic	old	4
94	2	5.54545	Alarmed	The Earth is expected to warm 18°F (10°C) by the end of the century. - [Field-1]	scientist	new	6
94	2	5.54545	Alarmed	Global sea level has been rising at the same rate for the past 2000 years. - [Field-1]	scientist	new	6
94	2	5.54545	Alarmed	Climate scientists fail to make reliable predictions of weather. - [Field-1]	skeptic	new	3
94	2	5.54545	Alarmed	The hottest years on record globally are 2016 and 2020. - [Field-1]	scientist	old	6
94	2	5.54545	Alarmed	An individual's annual carbon footprint for motor vehicles is two times greater compared to their annual carbon footprint for airplane flights. - [Field-1]	scientist	old	6
94	2	5.54545	Alarmed	Emails seized from prominent climate scientists suggest conspiracy and data manipulation. - [Field-1]	skeptic	old	3
95	1	6.18182	Alarmed	Climate change models successfully reproduce global land, air, and ocean temperatures since 1900. - [Field-1]	scientist	old	5
95	1	6.18182	Alarmed	Global sea level has been rising at the same rate for the past 2000 years. - [Field-1]	skeptic	old	5
95	1	6.18182	Alarmed	Climate scientists fail to make reliable predictions of weather. - [Field-1]	skeptic	old	3
95	1	6.18182	Alarmed	The hottest years on record globally are 2016 and 2020. - [Field-1]	scientist	new	5
95	1	6.18182	Alarmed	An individual's annual carbon footprint for motor vehicles is two times greater compared to their annual carbon footprint for airplane flights. - [Field-1]	scientist	new	5
95	1	6.18182	Alarmed	Emails seized from prominent climate scientists suggest conspiracy and data manipulation. - [Field-1]	skeptic	new	1
96	2	6.54545	Concerned	Climate change models successfully reproduce global land, air, and ocean temperatures since 1900. - [Field-1]	scientist	new	2
96	2	6.54545	Concerned	The Earth is expected to warm 18°F (10°C) by the end of the century. - [Field-1]	scientist	new	1
96	2	6.54545	Concerned	Climate scientists fail to make reliable predictions of weather. - [Field-1]	skeptic	new	4
96	2	6.54545	Concerned	The hottest years on record globally are 2016 and 2020. - [Field-1]	scientist	old	6
96	2	6.54545	Concerned	Different climate models often predict vastly different global warming outcomes. - [Field-1]	skeptic	old	4
96	2	6.54545	Concerned	Emails seized from prominent climate scientists suggest conspiracy and data manipulation. - [Field-1]	skeptic	old	2
97	2	5.45455	Alarmed	Climate change models successfully reproduce global land, air, and ocean temperatures since 1900. - [Field-1]	scientist	new	3
97	2	5.45455	Alarmed	The Earth is expected to warm 18°F (10°C) by the end of the century. - [Field-1]	scientist	new	4
97	2	5.45455	Alarmed	Global sea level has been rising at the same rate for the past 2000 years. - [Field-1]	scientist	new	5
97	2	5.45455	Alarmed	Climate scientists fail to make reliable predictions of weather. - [Field-1]	skeptic	new	4
97	2	5.45455	Alarmed	The hottest years on record globally are 2016 and 2020. - [Field-1]	scientist	old	6
97	2	5.45455	Alarmed	An individual's annual carbon footprint for motor vehicles is two times greater compared to their annual carbon footprint for airplane flights. - [Field-1]	scientist	old	6
97	2	5.45455	Alarmed	Different climate models often predict vastly different global warming outcomes. - [Field-1]	skeptic	old	5
97	2	5.45455	Alarmed	Emails seized from prominent climate scientists suggest conspiracy and data manipulation. - [Field-1]	skeptic	old	3
98	1	6.45455	Alarmed	Climate change models successfully reproduce global land, air, and ocean temperatures since 1900. - [Field-1]	scientist	old	3
98	1	6.45455	Alarmed	The Earth is expected to warm 18°F (10°C) by the end of the century. - [Field-1]	scientist	old	6
98	1	6.45455	Alarmed	Global sea level has been rising at the same rate for the past 2000 years. - [Field-1]	scientist	old	6
98	1	6.45455	Alarmed	Climate scientists fail to make reliable predictions of weather. - [Field-1]	skeptic	old	6
98	1	6.45455	Alarmed	The hottest years on record globally are 2016 and 2020. - [Field-1]	scientist	new	6
98	1	6.45455	Alarmed	An individual's annual carbon footprint for motor vehicles is two times greater compared to their annual carbon footprint for airplane flights. - [Field-1]	scientist	new	6
98	1	6.45455	Alarmed	Different climate models often predict vastly different global warming outcomes. - [Field-1]	skeptic	new	6
98	1	6.45455	Alarmed	Emails seized from prominent climate scientists suggest conspiracy and data manipulation. - [Field-1]	skeptic	new	4
99	1	6.09091	Dismissive	Climate change models successfully reproduce global land, air, and ocean temperatures since 1900. - [Field-1]	scientist	old	5
99	1	6.09091	Dismissive	Climate scientists fail to make reliable predictions of weather. - [Field-1]	skeptic	old	5
99	1	6.09091	Dismissive	The hottest years on record globally are 2016 and 2020. - [Field-1]	scientist	new	4
99	1	6.09091	Dismissive	An individual's annual carbon footprint for motor vehicles is two times greater compared to their annual carbon footprint for airplane flights. - [Field-1]	scientist	new	1
99	1	6.09091	Dismissive	Different climate models often predict vastly different global warming outcomes. - [Field-1]	skeptic	new	6
99	1	6.09091	Dismissive	Emails seized from prominent climate scientists suggest conspiracy and data manipulation. - [Field-1]	skeptic	new	6
100	2	5.27273	Cautious	Climate change models successfully reproduce global land, air, and ocean temperatures since 1900. - [Field-1]	scientist	new	4
100	2	5.27273	Cautious	The Earth is expected to warm 18°F (10°C) by the end of the century. - [Field-1]	scientist	new	6
100	2	5.27273	Cautious	Global sea level has been rising at the same rate for the past 2000 years. - [Field-1]	skeptic	new	2
100	2	5.27273	Cautious	Climate scientists fail to make reliable predictions of weather. - [Field-1]	skeptic	new	4
100	2	5.27273	Cautious	The hottest years on record globally are 2016 and 2020. - [Field-1]	scientist	old	6
100	2	5.27273	Cautious	Different climate models often predict vastly different global warming outcomes. - [Field-1]	skeptic	old	5
100	2	5.27273	Cautious	Emails seized from prominent climate scientists suggest conspiracy and data manipulation. - [Field-1]	scientist	old	1
101	1	6.36364	Concerned	Climate change models successfully reproduce global land, air, and ocean temperatures since 1900. - [Field-1]	scientist	old	5
101	1	6.36364	Concerned	The Earth is expected to warm 18°F (10°C) by the end of the century. - [Field-1]	scientist	old	4
101	1	6.36364	Concerned	Global sea level has been rising at the same rate for the past 2000 years. - [Field-1]	skeptic	old	2
101	1	6.36364	Concerned	Climate scientists fail to make reliable predictions of weather. - [Field-1]	skeptic	old	5
101	1	6.36364	Concerned	The hottest years on record globally are 2016 and 2020. - [Field-1]	scientist	new	5
101	1	6.36364	Concerned	An individual's annual carbon footprint for motor vehicles is two times greater compared to their annual carbon footprint for airplane flights. - [Field-1]	scientist	new	2
101	1	6.36364	Concerned	Different climate models often predict vastly different global warming outcomes. - [Field-1]	skeptic	new	2
101	1	6.36364	Concerned	Emails seized from prominent climate scientists suggest conspiracy and data manipulation. - [Field-1]	skeptic	new	1
102	1	5.45455	Cautious	Climate change models successfully reproduce global land, air, and ocean temperatures since 1900. - [Field-1]	scientist	old	5
102	1	5.45455	Cautious	The Earth is expected to warm 18°F (10°C) by the end of the century. - [Field-1]	scientist	old	5
102	1	5.45455	Cautious	Global sea level has been rising at the same rate for the past 2000 years. - [Field-1]	scientist	old	4
102	1	5.45455	Cautious	Climate scientists fail to make reliable predictions of weather. - [Field-1]	skeptic	old	2
102	1	5.45455	Cautious	The hottest years on record globally are 2016 and 2020. - [Field-1]	scientist	new	4
102	1	5.45455	Cautious	An individual's annual carbon footprint for motor vehicles is two times greater compared to their annual carbon footprint for airplane flights. - [Field-1]	scientist	new	5
102	1	5.45455	Cautious	Different climate models often predict vastly different global warming outcomes. - [Field-1]	scientist	new	4
102	1	5.45455	Cautious	Emails seized from prominent climate scientists suggest conspiracy and data manipulation. - [Field-1]	skeptic	new	1
103	1	5.27273	Cautious	Climate change models successfully reproduce global land, air, and ocean temperatures since 1900. - [Field-1]	scientist	old	4
103	1	5.27273	Cautious	The Earth is expected to warm 18°F (10°C) by the end of the century. - [Field-1]	scientist	old	6
103	1	5.27273	Cautious	Global sea level has been rising at the same rate for the past 2000 years. - [Field-1]	scientist	old	6
103	1	5.27273	Cautious	Climate scientists fail to make reliable predictions of weather. - [Field-1]	skeptic	old	5
103	1	5.27273	Cautious	The hottest years on record globally are 2016 and 2020. - [Field-1]	skeptic	new	2
103	1	5.27273	Cautious	An individual's annual carbon footprint for motor vehicles is two times greater compared to their annual carbon footprint for airplane flights. - [Field-1]	skeptic	new	3
103	1	5.27273	Cautious	Different climate models often predict vastly different global warming outcomes. - [Field-1]	scientist	new	3
103	1	5.27273	Cautious	Emails seized from prominent climate scientists suggest conspiracy and data manipulation. - [Field-1]	skeptic	new	3
104	2	6.27273	Alarmed	Climate change models successfully reproduce global land, air, and ocean temperatures since 1900. - [Field-1]	scientist	new	3
104	2	6.27273	Alarmed	The Earth is expected to warm 18°F (10°C) by the end of the century. - [Field-1]	scientist	new	2
104	2	6.27273	Alarmed	Climate scientists fail to make reliable predictions of weather. - [Field-1]	skeptic	new	3
104	2	6.27273	Alarmed	The hottest years on record globally are 2016 and 2020. - [Field-1]	scientist	old	5
104	2	6.27273	Alarmed	An individual's annual carbon footprint for motor vehicles is two times greater compared to their annual carbon footprint for airplane flights. - [Field-1]	scientist	old	5
104	2	6.27273	Alarmed	Different climate models often predict vastly different global warming outcomes. - [Field-1]	scientist	old	5
104	2	6.27273	Alarmed	Emails seized from prominent climate scientists suggest conspiracy and data manipulation. - [Field-1]	skeptic	old	5
105	1	6.45455	Alarmed	Climate change models successfully reproduce global land, air, and ocean temperatures since 1900. - [Field-1]	scientist	old	4
105	1	6.45455	Alarmed	The Earth is expected to warm 18°F (10°C) by the end of the century. - [Field-1]	scientist	old	5
105	1	6.45455	Alarmed	Global sea level has been rising at the same rate for the past 2000 years. - [Field-1]	scientist	old	4
105	1	6.45455	Alarmed	Climate scientists fail to make reliable predictions of weather. - [Field-1]	skeptic	old	1
105	1	6.45455	Alarmed	The hottest years on record globally are 2016 and 2020. - [Field-1]	scientist	new	5
105	1	6.45455	Alarmed	An individual's annual carbon footprint for motor vehicles is two times greater compared to their annual carbon footprint for airplane flights. - [Field-1]	skeptic	new	1
105	1	6.45455	Alarmed	Different climate models often predict vastly different global warming outcomes. - [Field-1]	scientist	new	5
105	1	6.45455	Alarmed	Emails seized from prominent climate scientists suggest conspiracy and data manipulation. - [Field-1]	skeptic	new	2
106	2	4.81818	Cautious	Climate change models successfully reproduce global land, air, and ocean temperatures since 1900. - [Field-1]	scientist	new	5
106	2	4.81818	Cautious	The Earth is expected to warm 18°F (10°C) by the end of the century. - [Field-1]	scientist	new	1
106	2	4.81818	Cautious	Global sea level has been rising at the same rate for the past 2000 years. - [Field-1]	scientist	new	4
106	2	4.81818	Cautious	Climate scientists fail to make reliable predictions of weather. - [Field-1]	skeptic	new	4
106	2	4.81818	Cautious	An individual's annual carbon footprint for motor vehicles is two times greater compared to their annual carbon footprint for airplane flights. - [Field-1]	scientist	old	3
106	2	4.81818	Cautious	Different climate models often predict vastly different global warming outcomes. - [Field-1]	skeptic	old	6
106	2	4.81818	Cautious	Emails seized from prominent climate scientists suggest conspiracy and data manipulation. - [Field-1]	skeptic	old	6
107	2	5.45455	Dismissive	Climate change models successfully reproduce global land, air, and ocean temperatures since 1900. - [Field-1]	scientist	new	2
107	2	5.45455	Dismissive	The Earth is expected to warm 18°F (10°C) by the end of the century. - [Field-1]	scientist	new	1
107	2	5.45455	Dismissive	Global sea level has been rising at the same rate for the past 2000 years. - [Field-1]	skeptic	new	5
107	2	5.45455	Dismissive	Climate scientists fail to make reliable predictions of weather. - [Field-1]	skeptic	new	5
107	2	5.45455	Dismissive	The hottest years on record globally are 2016 and 2020. - [Field-1]	scientist	old	1
107	2	5.45455	Dismissive	An individual's annual carbon footprint for motor vehicles is two times greater compared to their annual carbon footprint for airplane flights. - [Field-1]	scientist	old	6
107	2	5.45455	Dismissive	Different climate models often predict vastly different global warming outcomes. - [Field-1]	skeptic	old	5
107	2	5.45455	Dismissive	Emails seized from prominent climate scientists suggest conspiracy and data manipulation. - [Field-1]	skeptic	old	4
108	1	6.36364	Concerned	Climate change models successfully reproduce global land, air, and ocean temperatures since 1900. - [Field-1]	scientist	old	5
108	1	6.36364	Concerned	Global sea level has been rising at the same rate for the past 2000 years. - [Field-1]	scientist	old	2
108	1	6.36364	Concerned	Climate scientists fail to make reliable predictions of weather. - [Field-1]	skeptic	old	4
108	1	6.36364	Concerned	The hottest years on record globally are 2016 and 2020. - [Field-1]	scientist	new	6
108	1	6.36364	Concerned	An individual's annual carbon footprint for motor vehicles is two times greater compared to their annual carbon footprint for airplane flights. - [Field-1]	scientist	new	5
108	1	6.36364	Concerned	Different climate models often predict vastly different global warming outcomes. - [Field-1]	skeptic	new	2
108	1	6.36364	Concerned	Emails seized from prominent climate scientists suggest conspiracy and data manipulation. - [Field-1]	skeptic	new	2
109	1	5.81818	Doubtful	Climate change models successfully reproduce global land, air, and ocean temperatures since 1900. - [Field-1]	scientist	old	5
109	1	5.81818	Doubtful	The Earth is expected to warm 18°F (10°C) by the end of the century. - [Field-1]	scientist	old	5
109	1	5.81818	Doubtful	Global sea level has been rising at the same rate for the past 2000 years. - [Field-1]	skeptic	old	2
109	1	5.81818	Doubtful	Climate scientists fail to make reliable predictions of weather. - [Field-1]	skeptic	old	6
109	1	5.81818	Doubtful	The hottest years on record globally are 2016 and 2020. - [Field-1]	scientist	new	3
109	1	5.81818	Doubtful	Different climate models often predict vastly different global warming outcomes. - [Field-1]	skeptic	new	5
109	1	5.81818	Doubtful	Emails seized from prominent climate scientists suggest conspiracy and data manipulation. - [Field-1]	skeptic	new	2
110	2	6.81818	Alarmed	Climate change models successfully reproduce global land, air, and ocean temperatures since 1900. - [Field-1]	scientist	new	6
110	2	6.81818	Alarmed	The Earth is expected to warm 18°F (10°C) by the end of the century. - [Field-1]	scientist	new	2
110	2	6.81818	Alarmed	Global sea level has been rising at the same rate for the past 2000 years. - [Field-1]	skeptic	new	1
110	2	6.81818	Alarmed	Climate scientists fail to make reliable predictions of weather. - [Field-1]	skeptic	new	2
110	2	6.81818	Alarmed	The hottest years on record globally are 2016 and 2020. - [Field-1]	scientist	old	6
110	2	6.81818	Alarmed	An individual's annual carbon footprint for motor vehicles is two times greater compared to their annual carbon footprint for airplane flights. - [Field-1]	skeptic	old	1
110	2	6.81818	Alarmed	Different climate models often predict vastly different global warming outcomes. - [Field-1]	skeptic	old	3
110	2	6.81818	Alarmed	Emails seized from prominent climate scientists suggest conspiracy and data manipulation. - [Field-1]	skeptic	old	2
111	2	7	Doubtful	Climate change models successfully reproduce global land, air, and ocean temperatures since 1900. - [Field-1]	scientist	new	5
111	2	7	Doubtful	Global sea level has been rising at the same rate for the past 2000 years. - [Field-1]	scientist	new	4
111	2	7	Doubtful	Climate scientists fail to make reliable predictions of weather. - [Field-1]	skeptic	new	2
111	2	7	Doubtful	An individual's annual carbon footprint for motor vehicles is two times greater compared to their annual carbon footprint for airplane flights. - [Field-1]	skeptic	old	1
111	2	7	Doubtful	Different climate models often predict vastly different global warming outcomes. - [Field-1]	scientist	old	4
111	2	7	Doubtful	Emails seized from prominent climate scientists suggest conspiracy and data manipulation. - [Field-1]	skeptic	old	2
112	2	5.63636	Cautious	Climate change models successfully reproduce global land, air, and ocean temperatures since 1900. - [Field-1]	scientist	new	4
112	2	5.63636	Cautious	Global sea level has been rising at the same rate for the past 2000 years. - [Field-1]	skeptic	new	2
112	2	5.63636	Cautious	Climate scientists fail to make reliable predictions of weather. - [Field-1]	skeptic	new	3
112	2	5.63636	Cautious	The hottest years on record globally are 2016 and 2020. - [Field-1]	scientist	old	6
112	2	5.63636	Cautious	An individual's annual carbon footprint for motor vehicles is two times greater compared to their annual carbon footprint for airplane flights. - [Field-1]	scientist	old	3
112	2	5.63636	Cautious	Different climate models often predict vastly different global warming outcomes. - [Field-1]	skeptic	old	3
112	2	5.63636	Cautious	Emails seized from prominent climate scientists suggest conspiracy and data manipulation. - [Field-1]	skeptic	old	3
113	1	6.54545	Concerned	Climate change models successfully reproduce global land, air, and ocean temperatures since 1900. - [Field-1]	scientist	old	4
113	1	6.54545	Concerned	The Earth is expected to warm 18°F (10°C) by the end of the century. - [Field-1]	scientist	old	3
113	1	6.54545	Concerned	Global sea level has been rising at the same rate for the past 2000 years. - [Field-1]	skeptic	old	3
113	1	6.54545	Concerned	Climate scientists fail to make reliable predictions of weather. - [Field-1]	skeptic	old	2
113	1	6.54545	Concerned	The hottest years on record globally are 2016 and 2020. - [Field-1]	scientist	new	5
113	1	6.54545	Concerned	Different climate models often predict vastly different global warming outcomes. - [Field-1]	skeptic	new	4
113	1	6.54545	Concerned	Emails seized from prominent climate scientists suggest conspiracy and data manipulation. - [Field-1]	skeptic	new	1
114	2	3.18182	Doubtful	The Earth is expected to warm 18°F (10°C) by the end of the century. - [Field-1]	scientist	new	2
114	2	3.18182	Doubtful	Climate scientists fail to make reliable predictions of weather. - [Field-1]	scientist	new	4
114	2	3.18182	Doubtful	The hottest years on record globally are 2016 and 2020. - [Field-1]	scientist	old	6
114	2	3.18182	Doubtful	An individual's annual carbon footprint for motor vehicles is two times greater compared to their annual carbon footprint for airplane flights. - [Field-1]	scientist	old	5
114	2	3.18182	Doubtful	Different climate models often predict vastly different global warming outcomes. - [Field-1]	scientist	old	5
114	2	3.18182	Doubtful	Emails seized from prominent climate scientists suggest conspiracy and data manipulation. - [Field-1]	scientist	old	5
115	1	6.90909	Alarmed	Climate change models successfully reproduce global land, air, and ocean temperatures since 1900. - [Field-1]	scientist	old	6
115	1	6.90909	Alarmed	The Earth is expected to warm 18°F (10°C) by the end of the century. - [Field-1]	scientist	old	5
115	1	6.90909	Alarmed	Global sea level has been rising at the same rate for the past 2000 years. - [Field-1]	skeptic	old	2
115	1	6.90909	Alarmed	Climate scientists fail to make reliable predictions of weather. - [Field-1]	skeptic	old	1
115	1	6.90909	Alarmed	The hottest years on record globally are 2016 and 2020. - [Field-1]	scientist	new	6
115	1	6.90909	Alarmed	An individual's annual carbon footprint for motor vehicles is two times greater compared to their annual carbon footprint for airplane flights. - [Field-1]	scientist	new	2
115	1	6.90909	Alarmed	Different climate models often predict vastly different global warming outcomes. - [Field-1]	skeptic	new	6
115	1	6.90909	Alarmed	Emails seized from prominent climate scientists suggest conspiracy and data manipulation. - [Field-1]	skeptic	new	1
116	2	6.45455	Alarmed	Climate change models successfully reproduce global land, air, and ocean temperatures since 1900. - [Field-1]	scientist	new	5
116	2	6.45455	Alarmed	Global sea level has been rising at the same rate for the past 2000 years. - [Field-1]	skeptic	new	1
116	2	6.45455	Alarmed	Climate scientists fail to make reliable predictions of weather. - [Field-1]	skeptic	new	3
116	2	6.45455	Alarmed	The hottest years on record globally are 2016 and 2020. - [Field-1]	scientist	old	5
116	2	6.45455	Alarmed	Different climate models often predict vastly different global warming outcomes. - [Field-1]	skeptic	old	3
116	2	6.45455	Alarmed	Emails seized from prominent climate scientists suggest conspiracy and data manipulation. - [Field-1]	skeptic	old	1
117	2	6.27273	Cautious	Climate change models successfully reproduce global land, air, and ocean temperatures since 1900. - [Field-1]	scientist	new	5
117	2	6.27273	Cautious	The Earth is expected to warm 18°F (10°C) by the end of the century. - [Field-1]	scientist	new	4
117	2	6.27273	Cautious	Climate scientists fail to make reliable predictions of weather. - [Field-1]	skeptic	new	3
117	2	6.27273	Cautious	The hottest years on record globally are 2016 and 2020. - [Field-1]	scientist	old	5
117	2	6.27273	Cautious	Different climate models often predict vastly different global warming outcomes. - [Field-1]	skeptic	old	4
117	2	6.27273	Cautious	Emails seized from prominent climate scientists suggest conspiracy and data manipulation. - [Field-1]	skeptic	old	2
118	1	6.09091	Concerned	Climate change models successfully reproduce global land, air, and ocean temperatures since 1900. - [Field-1]	scientist	old	5
118	1	6.09091	Concerned	The Earth is expected to warm 18°F (10°C) by the end of the century. - [Field-1]	scientist	old	5
118	1	6.09091	Concerned	Global sea level has been rising at the same rate for the past 2000 years. - [Field-1]	skeptic	old	1
118	1	6.09091	Concerned	Climate scientists fail to make reliable predictions of weather. - [Field-1]	skeptic	old	2
118	1	6.09091	Concerned	An individual's annual carbon footprint for motor vehicles is two times greater compared to their annual carbon footprint for airplane flights. - [Field-1]	scientist	new	4
118	1	6.09091	Concerned	Different climate models often predict vastly different global warming outcomes. - [Field-1]	skeptic	new	4
118	1	6.09091	Concerned	Emails seized from prominent climate scientists suggest conspiracy and data manipulation. - [Field-1]	skeptic	new	2
119	1	6.72727	Alarmed	The Earth is expected to warm 18°F (10°C) by the end of the century. - [Field-1]	scientist	old	1
119	1	6.72727	Alarmed	Global sea level has been rising at the same rate for the past 2000 years. - [Field-1]	skeptic	old	1
119	1	6.72727	Alarmed	Climate scientists fail to make reliable predictions of weather. - [Field-1]	skeptic	old	2
119	1	6.72727	Alarmed	An individual's annual carbon footprint for motor vehicles is two times greater compared to their annual carbon footprint for airplane flights. - [Field-1]	scientist	new	2
119	1	6.72727	Alarmed	Emails seized from prominent climate scientists suggest conspiracy and data manipulation. - [Field-1]	skeptic	new	1
120	2	5	Alarmed	Climate change models successfully reproduce global land, air, and ocean temperatures since 1900. - [Field-1]	scientist	new	5
120	2	5	Alarmed	The Earth is expected to warm 18°F (10°C) by the end of the century. - [Field-1]	scientist	new	2
120	2	5	Alarmed	Global sea level has been rising at the same rate for the past 2000 years. - [Field-1]	skeptic	new	1
120	2	5	Alarmed	Climate scientists fail to make reliable predictions of weather. - [Field-1]	skeptic	new	2
120	2	5	Alarmed	The hottest years on record globally are 2016 and 2020. - [Field-1]	scientist	old	6
120	2	5	Alarmed	An individual's annual carbon footprint for motor vehicles is two times greater compared to their annual carbon footprint for airplane flights. - [Field-1]	skeptic	old	2
120	2	5	Alarmed	Different climate models often predict vastly different global warming outcomes. - [Field-1]	skeptic	old	4
120	2	5	Alarmed	Emails seized from prominent climate scientists suggest conspiracy and data manipulation. - [Field-1]	skeptic	old	2
